# Supplementary material for: Glaucoma related Proteomic Alterations in Human Retina Samples
Source: Sci Rep. 2016 Jul 18;6:29759. doi: 10.1038/srep29759 (PMC4947915; doi:10.1038/srep29759)
Supplement: Supplementary Information [file srep29759-s1.xls]

## Sheet: Tabelle1
Protein IDs	Majority protein IDs	Protein names	Gene names
P0CG06;P0CG05;P0CF74;A0M8Q6	P0CG06;P0CG05;P0CF74;A0M8Q6	Ig lambda-3 chain C regions;Ig lambda-2 chain C regions;Ig lambda-6 chain C region;Ig lambda-7 chain C region	IGLC3;IGLC2;IGLC6;IGLC7
M0R1B5;E9PL44;E9PJS0;M0R026;A1L0T0	M0R1B5;E9PL44;E9PJS0;M0R026;A1L0T0	Acetolactate synthase-like protein	ILVBL
Q99798;A2A274	Q99798;A2A274	Aconitate hydratase, mitochondrial	ACO2
A2A283;F8WCE4;B5MCD7;O43759-2;O43759	A2A283;F8WCE4;B5MCD7;O43759-2;O43759	Synaptogyrin-1	SYNGR1
H0Y9H2;P35611-2;E7EV99;Q86XM2;A2A3N8;E7ENY0;P35611;P35611-3	H0Y9H2;P35611-2;E7EV99;Q86XM2;A2A3N8;E7ENY0;P35611;P35611-3	Alpha-adducin	ADD1
F5H6N1;B1ARP8;A6NEC0;P61326;Q96A72	F5H6N1;B1ARP8;A6NEC0;P61326;Q96A72	Protein mago nashi homolog;Protein mago nashi homolog 2	MAGOHB;MAGOH
Q92599-2;A6NMH6;A6NFQ9;F6W7K9;F8W8I8;Q92599;H7C604;C9J4G8;C9JV02;Q92599-3	Q92599-2;A6NMH6;A6NFQ9;F6W7K9;F8W8I8;Q92599;H7C604;C9J4G8;C9JV02;Q92599-3	Septin-8	KIAA0202
Q13813-3;Q13813;Q13813-2;A6NG51	Q13813-3;Q13813;Q13813-2;A6NG51	Spectrin alpha chain, non-erythrocytic 1	SPTAN1
A6NHL2-2;A6NHL2	A6NHL2-2;A6NHL2	Tubulin alpha chain-like 3	TUBAL3
P04271;A8MRB1	P04271;A8MRB1	Protein S100-B	S100B
A8MUB1;P68366;Q9NY65;C9J2C0;C9JEV8;C9JQ00;C9JJQ8;C9JDL2;C9JDS9;V9GZ17;Q9H853	A8MUB1;P68366;Q9NY65;C9J2C0	Tubulin alpha-4A chain;Tubulin alpha-8 chain	TUBA4A;TUBA8
P18859;P18859-2;A8MUH2	P18859;P18859-2;A8MUH2	ATP synthase-coupling factor 6, mitochondrial	ATP5J
A8MVZ9;P09972;J3KSV6;J3QKP5;K7EKH5;C9J8F3;J3QKK1	A8MVZ9;P09972	Fructose-bisphosphate aldolase;Fructose-bisphosphate aldolase C	ALDOC
Q49AN9;F5H013;P62308;A8MWD9	Q49AN9;F5H013;P62308;A8MWD9	Small nuclear ribonucleoprotein G;Small nuclear ribonucleoprotein G-like protein	SNRPG
A8MWK3;P19022;C9J8J8;C9J126	A8MWK3;P19022;C9J8J8	Cadherin-2	CDH2
P43243;A8MXP9;D6R991;D6REM6;H0Y8T4;B3KM87;P43243-2	P43243;A8MXP9;D6R991;D6REM6	Matrin-3	MATR3
Q5SRN7;Q29960-2;Q29940;P30685;P30498;P30495;P30493;P30492;P30491;P30490;P30484;P30464;P18465;P18464;P10319;P30512;P30459;P30457;P30456;P30455;P30453;P30450;P30447;P30443;P18462;P16190;P16189;P16188;P13746;P10316;P10314;P05534;P04439;P01892;P01891;B0UXQ0;Q29960;P30510;P30508;P30504;Q5SRN5;P13746-2;Q95604	Q5SRN7;Q29960-2;Q29940;P30685;P30498;P30495;P30493;P30492;P30491;P30490;P30484;P30464;P18465;P18464;P10319;P30512;P30459;P30457;P30456;P30455;P30453;P30450;P30447;P30443;P18462;P16190;P16189;P16188;P13746;P10316;P10314;P05534;P04439;P01892;P01891;B0UXQ0;Q29960;P30510;P30508;P30504;Q5SRN5;P13746-2;Q95604	HLA class I histocompatibility antigen, B-59 alpha chain;HLA class I histocompatibility antigen, B-35 alpha chain;HLA class I histocompatibility antigen, B-78 alpha chain;HLA class I histocompatibility antigen, B-56 alpha chain;HLA class I histocompatibility antigen, B-55 alpha chain;HLA class I histocompatibility antigen, B-54 alpha chain;HLA class I histocompatibility antigen, B-53 alpha chain;…	HLA-A;HLA-B;HLA-C
Q15121;B1AKZ3	Q15121;B1AKZ3	Astrocytic phosphoprotein PEA-15	PEA15
Q16774;B1ANH0;Q16774-2;B1ANG9;Q16774-3;B1ANH6;B1ANH2;B1ANH5;B1ANH3	Q16774;B1ANH0;Q16774-2;B1ANG9;Q16774-3;B1ANH6;B1ANH2;B1ANH5;B1ANH3	Guanylate kinase	GUK1
P07602;P07602-2;C9JIZ6;P07602-3;B1AVU8	P07602;P07602-2;C9JIZ6;P07602-3;B1AVU8	Proactivator polypeptide;Saposin-A;Saposin-B-Val;Saposin-B;Saposin-C;Saposin-D	PSAP
H0YDH9;B3KR49;E9PBK7;P28482-2;E9PJF0;P27361-2;E9PQW4;P27361-3;P28482;P27361	H0YDH9;B3KR49;E9PBK7;P28482-2;E9PJF0;P27361-2;E9PQW4;P27361-3;P28482;P27361	Mitogen-activated protein kinase 1;Mitogen-activated protein kinase 3	MAPK3;MAPK1
F5H5N1;B3KRI2;O75251;F5GXJ1	F5H5N1;B3KRI2;O75251;F5GXJ1	NADH dehydrogenase [ubiquinone] iron-sulfur protein 7, mitochondrial	NDUFS7
B4DFN6;P09543-2;P09543	B4DFN6;P09543-2;P09543	2,3-cyclic-nucleotide 3-phosphodiesterase	CNP
Q9NP97;Q8TF09;B4DFR2;H3BNG9;H3BPA0;Q9NP97-2;Q7Z4M1;H3BQI1;B1AKR6	Q9NP97;Q8TF09;B4DFR2;H3BNG9;H3BPA0;Q9NP97-2;Q7Z4M1;H3BQI1;B1AKR6	Dynein light chain roadblock-type 1;Dynein light chain roadblock-type 2	DYNLRB1;DYNLRB2
B4DGN5;P00367;B3KV55;P49448	B4DGN5;P00367;B3KV55;P49448	Glutamate dehydrogenase;Glutamate dehydrogenase 1, mitochondrial;Glutamate dehydrogenase 2, mitochondrial	GLUD1;GLUD2
P27824;B4DGP8;B4E2T8;H0Y9Q7;D6RGY2;D6RFL1;D6RAU8;D6RB85;D6RDP7;D6RAQ8;H0Y9H1;D6RHJ3;D6RD16	P27824;B4DGP8;B4E2T8	Calnexin	CANX
B4DGT0;O94760-2;B4DYP1;O94760	B4DGT0;O94760-2;B4DYP1;O94760	N(G),N(G)-dimethylarginine dimethylaminohydrolase 1	DDAH1
B4DHG0;B4DT69;E9PEX6;P09622	B4DHG0;B4DT69;E9PEX6;P09622	Dihydrolipoyl dehydrogenase;Dihydrolipoyl dehydrogenase, mitochondrial	DLD
P31942-6;P31942-5;P31942-4;B4DHY1;P31942-3;P31942-2;P31942	P31942-6;P31942-5;P31942-4;B4DHY1;P31942-3;P31942-2;P31942	Heterogeneous nuclear ribonucleoprotein H3	HNRNPH3
B4DI85;Q9NVJ2;Q96BM9	B4DI85;Q9NVJ2;Q96BM9	ADP-ribosylation factor-like protein 8B;ADP-ribosylation factor-like protein 8A	ARL8B;ARL8A
B4DIT7;F5H6P0;P21980;P21980-2;A2A299;P21980-3	B4DIT7;F5H6P0;P21980	Protein-glutamine gamma-glutamyltransferase 2	TGM2
B4DJ81;P28331-3;P28331-4;P28331-5;P28331;P28331-2	B4DJ81;P28331-3;P28331-4;P28331-5;P28331;P28331-2	NADH-ubiquinone oxidoreductase 75 kDa subunit, mitochondrial	NDUFS1
B4DJA5;P20339;F8VWU4;F8VVZ0;F8WCY6;F8WD79;F8VPW9;F8VSF8;F8VWZ7	B4DJA5;P20339;F8VWU4;F8VVZ0	Ras-related protein Rab-5A	RAB5A;RAB5C;RAB5B
B4DJP7;P62318;H3BT13	B4DJP7;P62318	Small nuclear ribonucleoprotein Sm D3	SNRPD3
B4DJV2;O75390;H0YIC4;F8VPA1;F8VR34;F8VRI6;F8VTT8;F8W4S1;F8W642;F8W0J2;F8VZK9;F8VP03;F8VX07;F8VRP1;F8VX68;F8VWQ5;F8VPF9;F8VU34;F8W1S4;H0YH82	B4DJV2;O75390	Citrate synthase;Citrate synthase, mitochondrial	CS
Q4G0M0;B4DK44;Q9H115	Q4G0M0;B4DK44;Q9H115	Beta-soluble NSF attachment protein	NAPB
B4DKM5;P45880-2;P45880;P45880-1;Q5JSD2;Q5JSD1;A2A3S1	B4DKM5;P45880-2;P45880;P45880-1	Voltage-dependent anion-selective channel protein 2	VDAC2
B4DL14;P36542-2;P36542	B4DL14;P36542-2;P36542	ATP synthase subunit gamma;ATP synthase subunit gamma, mitochondrial	ATP5C1
F8W0G4;F8VXH9;H3BRU6;B4DLC0;G3V0E8;F8VZX2;B4DXP5;Q15366-4;Q15366-5;Q15366-6;Q15366-3;Q15366;Q15366-2;F8W1G6	F8W0G4;F8VXH9;H3BRU6;B4DLC0;G3V0E8;F8VZX2;B4DXP5;Q15366-4;Q15366-5;Q15366-6;Q15366-3;Q15366;Q15366-2;F8W1G6	Poly(rC)-binding protein 2	PCBP2
J3QL05;J3KP15;B4DN89;Q01130	J3QL05;J3KP15;B4DN89;Q01130	Serine/arginine-rich splicing factor 2	SRSF2;SFRS2
Q13595-2;B4DQI6;B4DUA9;Q13595	Q13595-2;B4DQI6;B4DUA9;Q13595	Transformer-2 protein homolog alpha	TRA2A
B4DQJ8;P52209;K7EMN2;K7EM49;F5H7U0;K7EPF6	B4DQJ8;P52209;K7EMN2;K7EM49;F5H7U0	6-phosphogluconate dehydrogenase, decarboxylating	PGD
Q99879;Q99877;Q93079;Q5QNW6;P62807;P58876;O60814;Q5QNW6-2;U3KQK0;B4DR52;Q99880;P57053	Q99879;Q99877;Q93079;Q5QNW6;P62807;P58876;O60814;Q5QNW6-2;U3KQK0;B4DR52;Q99880;P57053	Histone H2B type 1-M;Histone H2B type 1-N;Histone H2B type 1-H;Histone H2B type 2-F;Histone H2B type 1-C/E/F/G/I;Histone H2B type 1-D;Histone H2B type 1-K;Histone H2B;Histone H2B type 1-L;Histone H2B type F-S	HIST1H2BM;HIST1H2BN;HIST1H2BH;HIST2H2BF;HIST1H2BC;HIST1H2BD;HIST1H2BK;HIST1H2BL;H2BFS
B4DT72;O43242	B4DT72;O43242	26S proteasome non-ATPase regulatory subunit 3	PSMD3
H0YA96;D6RAF8;H0Y8G5;Q14103-4;B4DTC3;Q14103-3;Q14103-2;Q14103;D6RF44;D6RBQ9;F5H6R6;D6RD83	H0YA96;D6RAF8;H0Y8G5;Q14103-4;B4DTC3;Q14103-3;Q14103-2;Q14103;D6RF44;D6RBQ9;F5H6R6	Heterogeneous nuclear ribonucleoprotein D0	HNRNPD
B4DUC5;P55060-4;P55060-3;P55060	B4DUC5;P55060-4;P55060-3;P55060	Exportin-2	CSE1L
J3QS39;J3QTR3;F5H6Q2;P62987;F5GYU3;F5H2Z3;F5H265;B4DV12;F5H388;P62979;F5H747;F5GXK7;J3QKN0;P0CG47;Q96C32;F5H041;P0CG48;M0R1V7;J3QLP7;J3QRK5;J3QSA3;F5GZ39	J3QS39;J3QTR3;F5H6Q2;P62987;F5GYU3;F5H2Z3;F5H265;B4DV12;F5H388;P62979;F5H747;F5GXK7;J3QKN0;P0CG47;Q96C32;F5H041;P0CG48;M0R1V7;J3QLP7;J3QRK5;J3QSA3;F5GZ39	Ubiquitin-60S ribosomal protein L40;Ubiquitin;60S ribosomal protein L40;Ubiquitin-40S ribosomal protein S27a;Ubiquitin;40S ribosomal protein S27a;Polyubiquitin-B;Ubiquitin;Polyubiquitin-C;Ubiquitin	UBB;RPS27A;UBC;UBA52;UBBP4
Q15717;B4DVB8;M0QZR9	Q15717;B4DVB8;M0QZR9	ELAV-like protein 1	ELAVL1
G3V3U4;G3V3I1;G3V295;B4DXJ9;P60900;G3V5Z7	G3V3U4;G3V3I1;G3V295;B4DXJ9;P60900;G3V5Z7	Proteasome subunit alpha type;Proteasome subunit alpha type-6	PSMA6
F5H3I4;B4DXP9;R4GMT0;P61163	F5H3I4;B4DXP9;R4GMT0;P61163	Alpha-centractin	ACTR1A
B4DXY7;P49189	B4DXY7;P49189	4-trimethylaminobutyraldehyde dehydrogenase	ALDH9A1
B4E022;P29401;P29401-2;E9PFF2	B4E022;P29401;P29401-2;E9PFF2	Transketolase	TKT
J3KT04;J3KS93;J3QQP0;E9PBH4;F8WE11;E7EMV8;J3KSN7;I3L3H2;J3QKZ9;B4E102;J3QLN6;J3KS25;J3QR64;J3KTB5;J3QL43;J3QS69;J3KT12;P60842-2;E7EQG2;P60842;Q14240;Q14240-2;P38919	J3KT04;J3KS93;J3QQP0;E9PBH4;F8WE11;E7EMV8;J3KSN7;I3L3H2;J3QKZ9;B4E102;J3QLN6;J3KS25;J3QR64;J3KTB5;J3QL43;J3QS69;J3KT12;P60842-2;E7EQG2;P60842;Q14240;Q14240-2;P38919	Eukaryotic initiation factor 4A-I;Eukaryotic initiation factor 4A-II;Eukaryotic initiation factor 4A-III	EIF4A1;EIF4A2;EIF4A3
B4E1J0;F5H2F6;Q96AQ6-2;Q96AQ6;Q96AQ6-3	B4E1J0;F5H2F6;Q96AQ6-2;Q96AQ6	Pre-B-cell leukemia transcription factor-interacting protein 1	PBXIP1
B4E241;P84103;Q16629-3;Q16629-2;Q16629-4;C9JAB2;Q16629	B4E241;P84103	Serine/arginine-rich splicing factor 3	SRSF3
K7ELV6;K7ENX8;K7EJV5;K7ELT6;K7EMY9;K7EPM4;Q14011;K7ER40;K7EQR7;B4E2X2;D6W5Y5;K7EQX4;K7ENN6;K7EIF7;K7EQL0	K7ELV6;K7ENX8;K7EJV5;K7ELT6;K7EMY9;K7EPM4;Q14011;K7ER40;K7EQR7;B4E2X2;D6W5Y5	Cold-inducible RNA-binding protein	CIRBP
B5MCP9;P62081	B5MCP9;P62081	40S ribosomal protein S7	RPS7
B7Z254;Q15084;F8WA83;B5MCQ5;Q15084-2	B7Z254;Q15084;F8WA83;B5MCQ5;Q15084-2	Protein disulfide-isomerase A6	PDIA6
C9J2Q4;B5MCX3;Q15019;Q15019-2;C9IY94;C9IZU3;C9JQJ4;C9J938;H7C310;C9JB25;H7C2Y0;C9JFT1;F8WB65;B5MD47;C9JZI2	C9J2Q4;B5MCX3;Q15019;Q15019-2;C9IY94;C9IZU3;C9JQJ4;C9J938;H7C310;C9JB25;H7C2Y0	Septin-2	SEPT2, DIFF6, KIAA0158, NEDD5
B5MD17;J3KS05;P83916;K7ELA4;C9JWS9	B5MD17;J3KS05;P83916;K7ELA4;C9JWS9	Chromobox protein homolog 1	CBX1
F5H018;P62826;B5MDF5;J3KQE5;H0YFC6;B4DV51	F5H018;P62826;B5MDF5;J3KQE5;H0YFC6;B4DV51	GTP-binding nuclear protein Ran	RAN
B7Z1M1;Q15293;E9PP27	B7Z1M1;Q15293	Reticulocalbin-1	RCN1
B7Z1R5;P38606;C9JA17;C9JVW8	B7Z1R5;P38606	V-type proton ATPase catalytic subunit A	ATP6V1A
Q9BXK5-4;B7Z238;Q9BXK5	Q9BXK5-4;B7Z238;Q9BXK5	Bcl-2-like protein 13	BCL2L13
B7Z641;B7Z2A9;Q93050-1;Q93050;F5H569;Q93050-3;F5H1T6;K7ELZ6;K7EM24;K7EN36	B7Z641;B7Z2A9;Q93050-1;Q93050;F5H569;Q93050-3;F5H1T6	V-type proton ATPase 116 kDa subunit a isoform 1	ATP6V0A1
B7Z2F4;B7Z9L0;P50991-2;P50991	B7Z2F4;B7Z9L0;P50991-2;P50991	T-complex protein 1 subunit delta	CCT4
B7Z359;H7C4W3;P08247	B7Z359;H7C4W3;P08247	Synaptophysin	SYP
H7C2W9;C9JU56;B7Z4E3;P62899-3;P62899;P62899-2;B7Z4C8	H7C2W9;C9JU56;B7Z4E3;P62899-3;P62899;P62899-2;B7Z4C8	60S ribosomal protein L31	RPL31
F8VPF3;F8W1R7;P60660-2;P60660;J3KND3;G8JLA2;G3V1V0;B7Z6Z4;F8VZU9;G3V1Y7;F8W180;H0YI43;F8VXL3;F8W1I5;P14649	F8VPF3;F8W1R7;P60660-2;P60660;J3KND3;G8JLA2;G3V1V0;B7Z6Z4;F8VZU9;G3V1Y7;F8W180;H0YI43	Myosin light polypeptide 6	MYL6
B7Z7A9;P00558;E7ERH5;P07205	B7Z7A9;P00558;E7ERH5	Phosphoglycerate kinase;Phosphoglycerate kinase 1	PGK1
B7Z972;P22061;P22061-2;J3KP72;H7BY58	B7Z972;P22061;P22061-2;J3KP72;H7BY58	Protein-L-isoaspartate O-methyltransferase;Protein-L-isoaspartate(D-aspartate) O-methyltransferase	PCMT1
B8ZZ19;P20472;B1AH72;H0Y3U0	B8ZZ19;P20472;B1AH72;H0Y3U0	Parvalbumin alpha	PVALB
B8ZZ51;B9A041;P40925-2;P40925;P40925-3	B8ZZ51;B9A041;P40925-2;P40925;P40925-3	Malate dehydrogenase, cytoplasmic	MDH1
H7C463;C9J406;B9A067;Q16891-3;Q16891-2;Q16891-4;Q16891	H7C463;C9J406;B9A067;Q16891-3;Q16891-2;Q16891-4;Q16891	Mitochondrial inner membrane protein	IMMT
B9ZVX7;P09488-2;Q03013-2;Q03013;P09488;H3BQT3;H3BRM6;Q03013-3;P46439;E7EWW9	B9ZVX7;P09488-2;Q03013-2;Q03013;P09488;H3BQT3;H3BRM6;Q03013-3;P46439;E7EWW9	Glutathione S-transferase Mu 4;Glutathione S-transferase Mu 1;Glutathione S-transferase Mu 5	GSTM1;GSTM4;GSTM5
C9J4X2;C9IZL7;C9JYS8;Q15233	C9J4X2;C9IZL7;C9JYS8;Q15233	Non-POU domain-containing octamer-binding protein	NONO
C9IZX5;Q9NUJ1;B7Z6A8	C9IZX5;Q9NUJ1;B7Z6A8	Mycophenolic acid acyl-glucuronide esterase, mitochondrial	ABHD10
C9JM14;C9JMD7;C9JSP1;C9JQ75;C9J0M4;P51572;P51572-2	C9JM14;C9JMD7;C9JSP1;C9JQ75;C9J0M4;P51572;P51572-2	B-cell receptor-associated protein 31	BCAP31
C9J4Z3;P61513	C9J4Z3;P61513	60S ribosomal protein L37a	RPL37A
C9J8C7;Q9UKU0-7;Q9UKU0-2;E7ERD7;Q9UKU0-5;Q9UKU0-3;Q9UKU0;Q9UKU0-9;Q9UKU0-6;Q9UKU0-8;Q9UKU0-1;C9JT10;C9JPA5;C9J4I1;C9JK59;C9J3Z0;G3V1S9	C9J8C7;Q9UKU0-7;Q9UKU0-2;E7ERD7;Q9UKU0-5;Q9UKU0-3;Q9UKU0;Q9UKU0-9;Q9UKU0-6;Q9UKU0-8;Q9UKU0-1;C9JT10;C9JPA5;C9J4I1;C9JK59;C9J3Z0;G3V1S9	Long-chain-fatty-acid--CoA ligase 6	ACSL6
F5H328;C9J8Q5;P51649;P51649-2	F5H328;C9J8Q5;P51649;P51649-2	Succinate-semialdehyde dehydrogenase, mitochondrial	ALDH5A1
C9J9K3;P08865;A6NE09;C9JQR9	C9J9K3;P08865;A6NE09	40S ribosomal protein SA	RPSA;RPSAP58
C9J9S3;C9JP48;E7ETD8;E9PMD7;F8VR82;P62136-3;F8VYE8;P36873;P62140;P62136;F8W0W8;P36873-2;P62136-2	C9J9S3;C9JP48;E7ETD8;E9PMD7;F8VR82;P62136-3;F8VYE8;P36873;P62140;P62136;F8W0W8;P36873-2;P62136-2	Serine/threonine-protein phosphatase;Serine/threonine-protein phosphatase PP1-gamma catalytic subunit;Serine/threonine-protein phosphatase PP1-beta catalytic subunit;Serine/threonine-protein phosphatase PP1-alpha catalytic subunit	PPP1CB;PPP1CA;PPP1CC
C9JEV0;P25311;H7BZJ8	C9JEV0;P25311;H7BZJ8	Zinc-alpha-2-glycoprotein	AZGP1
C9JFR7;P99999;CON__P62894	C9JFR7;P99999	Cytochrome c	CYCS
O15061-3;C9JIE4;O15061-2;O15061	O15061-3;C9JIE4;O15061-2;O15061	Synemin	SYNM
Q8N3P4-2;Q8N3P4-3;Q8N3P4;C9JJN9	Q8N3P4-2;Q8N3P4-3;Q8N3P4;C9JJN9	Vacuolar protein sorting-associated protein 8 homolog	VPS8
C9JL26;Q9NRZ7-2;Q9NRZ7;Q9NRZ7-3	C9JL26;Q9NRZ7-2;Q9NRZ7;Q9NRZ7-3	1-acyl-sn-glycerol-3-phosphate acyltransferase gamma	AGPAT3
C9JL85;P58546	C9JL85;P58546	Myotrophin	MTPN
Q92823-3;C9JYY6;Q92823-4;Q92823-6;Q92823-2;F8W775;Q92823;Q92823-5;C9JH43	Q92823-3;C9JYY6;Q92823-4;Q92823-6;Q92823-2;F8W775;Q92823;Q92823-5	Neuronal cell adhesion molecule	NRCAM
CON__P00761	CON__P00761	Trypsin (Porcine)
P02768;CON__P02768-1;B7WNR0;H0YA55;P02768-2;C9JKR2;D6RHD5;H7C013	P02768;CON__P02768-1;B7WNR0;H0YA55;P02768-2;C9JKR2;D6RHD5	Serum albumin	ALB
CON__P02769	CON__P02769	Albumin (Bovine)
H0Y8D1;Q8NHM4;P07478;P07477;CON__P07477;E7EQ64	H0Y8D1;Q8NHM4;P07478;P07477;CON__P07477;E7EQ64	Putative trypsin-6;Trypsin-2;Trypsin-1;Alpha-trypsin chain 1;Alpha-trypsin chain 2	PRSS1;TRY6;PRSS2
P08779;CON__P08779;P02533;CON__P02533;P19012;CON__P19012;CON__Q6IFX2;CON__Q9Z2K1;CON__Q3ZAW8;K7ENW6	P08779;CON__P08779;P02533;CON__P02533;P19012;CON__P19012	Keratin, type I cytoskeletal 16;Keratin, type I cytoskeletal 14;Keratin, type I cytoskeletal 15	KRT16;KRT14;KRT15
P13645;CON__P13645;CON__P02535-1;CON__P08730-1;C9JM50;K7EPJ9;P08727;CON__P08727;CON__P19001;CON__P05784;Q04695;CON__Q04695;CON__Q9QWL7;CON__A2A4G1;Q7Z3Y7;CON__Q148H6;CON__Q7Z3Y7;Q2M2I5;CON__Q2M2I5;F8VZY9;O76013-2;CON__Q92764;C4AM86;P05783;CON__Q14532;Q7Z3Z0;CON__Q7Z3Z0;CON__A2AB72;Q92764;CON__Q497I4;O76015;CON__O76015;Q7Z3Y8;CON__Q7Z3Y8;O76013;CON__O76013;Q99456;CON__Q99456;F5GWP8	P13645;CON__P13645	Keratin, type I cytoskeletal 10	KRT10
P35527;CON__P35527;K7EQQ3	P35527;CON__P35527;K7EQQ3	Keratin, type I cytoskeletal 9	KRT9
P63261;P60709;CON__P60712;I3L3I0;I3L1U9;Q5T8M7;I3L4N8;G5E9R0;K7EM38;I3L3R2;E7EVS6;J3KT65;P63267-2;C9JUM1;C9JZR7;Q6S8J3;A5A3E0;C9JTX5;F8WB63;B8ZZJ2;P0CG38;Q9BYX7;P0CG39;F8WCH0	P63261;P60709;CON__P60712;I3L3I0;I3L1U9;Q5T8M7;I3L4N8	Actin, cytoplasmic 2;Actin, cytoplasmic 2, N-terminally processed;Actin, cytoplasmic 1;Actin, cytoplasmic 1, N-terminally processed	ACTG1;ACTB;ACTA1
Q13557-8;Q13557-12;Q13557-9;Q13557-10;Q13557-5;D6R938;Q13557;Q13557-3;E9PBG7;Q13557-6;Q13557-4;Q13557-11;E9PF82;B7Z1Z6;H7BXS4;Q13554-7;Q8WU40;Q9UQM7;Q13554-4;Q9UQM7-2;Q13554-6;Q13555-10;Q13554-3;Q5SWX3;Q13554-8;Q13554-5;Q13555-3;Q13555-5;Q13555-4;Q13555-7;Q13555-9;Q13554-2;Q13555-2;Q13555-8;Q13555;Q13555-6;Q13554;D6RHX9;E9PBE8;E7EQE4;H0Y9C2;H0Y6G2	Q13557-8;Q13557-12;Q13557-9;Q13557-10;Q13557-5;D6R938;Q13557;Q13557-3;E9PBG7;Q13557-6;Q13557-4;Q13557-11;E9PF82;B7Z1Z6;H7BXS4;Q13554-7;Q8WU40;Q9UQM7;Q13554-4;Q9UQM7-2;Q13554-6;Q13555-10;Q13554-3;Q5SWX3;Q13554-8;Q13554-5;Q13555-3;Q13555-5;Q13555-4;Q13555-7;Q13555-9;Q13554-2;Q13555-2;Q13555-8;Q13555;Q13555-6;Q13554	Calcium/calmodulin-dependent protein kinase type II subunit delta;Calcium/calmodulin-dependent protein kinase type II subunit alpha;Calcium/calmodulin-dependent protein kinase type II subunit gamma;Calcium/calmodulin-dependent protein kinase type II subunit beta	CAMK2D;CAMK2B;CAMK2G;CAMK2A
D6RE83;P09936;D6R956;D6R974;D6RF53	D6RE83;P09936;D6R956;D6R974	Ubiquitin carboxyl-terminal hydrolase isozyme L1	UCHL1
D6R9F0;Q9HBX8-1;Q9HBX8-2	D6R9F0;Q9HBX8-1;Q9HBX8-2	Leucine-rich repeat-containing G-protein-coupled receptor 6 (submitted name)	LGR6
D6RAN4;P32969;H0Y9R4;E7ESE0;H0Y9V9	D6RAN4;P32969;H0Y9R4;E7ESE0;H0Y9V9	60S ribosomal protein L9	RPL9
P14406;D6RIE3;D6RGV5;H0UI06;D6R9C3	P14406;D6RIE3;D6RGV5;H0UI06;D6R9C3	Cytochrome c oxidase subunit 7A2, mitochondrial	COX7A2
E5RHW4;O94905;O94905-2;E5RJ09;O94905-3;B0QZ43;O75477	E5RHW4;O94905	Erlin-2	ERLIN2
E7ERV9;E7EMM4;Q13510;Q13510-2;Q13510-3	E7ERV9;E7EMM4;Q13510;Q13510-2	Acid ceramidase;Acid ceramidase subunit alpha;Acid ceramidase subunit beta	ASAH1
P19367-4;P19367-2;P19367;P19367-3;E7ENR4;B1AR63;B1AR62;B1AR61;E9PB90;P52789;Q2TB90;P52790	P19367-4;P19367-2;P19367;P19367-3;E7ENR4	Hexokinase-1	HK1
E7ENZ3;P48643;D6RIZ7;B4DYD8;B7ZAR1;E9PCA1	E7ENZ3;P48643;D6RIZ7;B4DYD8;B7ZAR1;E9PCA1	T-complex protein 1 subunit epsilon	CCT5
H0YDX6;H0YD13;H0YD17;H0YDW7;H0YCV9;H0Y2P0;P16070-15;H0Y5E4;P16070-18;P16070-12;P16070-14;P16070-13;P16070-11;P16070-10;P16070-16;P16070-8;P16070-9;P16070-17;P16070-6;P16070-4;P16070-3;P16070-7;E7EPC6;P16070-5;P16070	H0YDX6;H0YD13;H0YD17;H0YDW7;H0YCV9;H0Y2P0;P16070-15;H0Y5E4;P16070-18;P16070-12;P16070-14;P16070-13;P16070-11;P16070-10;P16070-16;P16070-8;P16070-9;P16070-17;P16070-6;P16070-4;P16070-3;P16070-7;E7EPC6;P16070-5;P16070	CD44 antigen	CD44
H0Y3Y4;H0YFF6;Q16181-2;E7ES33;E7EPK1;Q16181;G3V1Q4;F5GZE5;Q6ZU15	H0Y3Y4;H0YFF6;Q16181-2;E7ES33;E7EPK1;Q16181;G3V1Q4;F5GZE5	Septin-7	SEPT7;CDC10
P19404;E7EPT4	P19404;E7EPT4	NADH dehydrogenase [ubiquinone] flavoprotein 2, mitochondrial	NDUFV2
F5GX39;E7EQ72;Q15363	F5GX39;E7EQ72;Q15363	Transmembrane emp24 domain-containing protein 2	TMED2
P02788-2;E7EQB2;E7ER44;P02788;C9J0S5;C9JCF5	P02788-2;E7EQB2;E7ER44;P02788;C9J0S5;C9JCF5	Lactotransferrin;Kaliocin-1;Lactoferroxin-A;Lactoferroxin-B;Lactoferroxin-C	LTF
O43451;E7ER45;E9PEQ5;E7EW87	O43451;E7ER45;E9PEQ5;E7EW87	Maltase-glucoamylase, intestinal;Maltase;Glucoamylase	MGAM
O43525-2;E7ET42;O43525	O43525-2;E7ET42;O43525	Potassium voltage-gated channel subfamily KQT member 3	KCNQ3
P60953;E7ETU3;Q5JYX0;P60953-1	P60953;E7ETU3;Q5JYX0;P60953-1	Cell division control protein 42 homolog	CDC42
P50395-2;P50395;E7EU23;Q5SX87;V9GYJ7;V9GYF8;Q5SX90	P50395-2;P50395;E7EU23;Q5SX87	Rab GDP dissociation inhibitor beta	GDI2
Q9UM54-5;Q9UM54-2;Q9UM54-6;Q9UM54-4;Q9UM54-1;E7EW20;Q9UM54	Q9UM54-5;Q9UM54-2;Q9UM54-6;Q9UM54-4;Q9UM54-1;E7EW20;Q9UM54	Unconventional myosin-VI	MYO6
E9PBF6;P20700	E9PBF6;P20700	Lamin-B1	LMNB1
H0YF10;Q5JP01;Q09028-4;Q09028-3;E9PC52;Q09028-2;Q16576;Q09028;Q16576-2	H0YF10;Q5JP01;Q09028-4;Q09028-3;E9PC52;Q09028-2;Q16576;Q09028;Q16576-2	Histone-binding protein RBBP7;Histone-binding protein RBBP4	RBBP4;RBBP7
E9PD68;Q14194;Q14194-2	E9PD68;Q14194;Q14194-2	Dihydropyrimidinase-related protein 1	CRMP1
E9PE20;P49458-2;P49458	E9PE20;P49458-2;P49458	Signal recognition particle 9 kDa protein	SRP9
H0YDD4;E9PEJ4;P10515;F5H7M3	H0YDD4;E9PEJ4;P10515;F5H7M3	Dihydrolipoyllysine-residue acetyltransferase component of pyruvate dehydrogenase complex, mitochondrial	DLAT
J3QT27;P57721-2;P57721-3;P57721-5;E9PFP8;P57721-4;P57721	J3QT27;P57721-2;P57721-3;P57721-5;E9PFP8;P57721-4;P57721	Poly(rC)-binding protein 3	PCBP3
E9PFZ2;P00450;H7C5R1;D6RE86;CON__ENSEMBL:ENSBTAP00000031900	E9PFZ2;P00450;H7C5R1	Ceruloplasmin	CP
E9PH29;P30048	E9PH29;P30048	Thioredoxin-dependent peroxide reductase, mitochondrial	PRDX3
E9PH64;Q9Y6M9;E7EWZ0;E9PF49	E9PH64;Q9Y6M9;E7EWZ0;E9PF49	NADH dehydrogenase [ubiquinone] 1 beta subcomplex subunit 9	NDUFB9
E9PLF1;E9PHN7;P28161-2;E9PHN6;P28161;F6XZQ7	E9PLF1;E9PHN7;P28161-2;E9PHN6;P28161;F6XZQ7	Glutathione S-transferase Mu 2	GSTM2
O43491-2;E9PII3;O43491-3;E9PK52;O43491-4;E9PHY5;O43491;E9PPC9;Q6ZSX4;Q6R5J7	O43491-2;E9PII3;O43491-3;E9PK52;O43491-4;E9PHY5;O43491	Band 4.1-like protein 2	EPB41L2
J3QRJ3;E9PIM6;P04216;E9PNQ8	J3QRJ3;E9PIM6;P04216;E9PNQ8	Thy-1 membrane glycoprotein	THY1
P06737-2;E9PK47;P06737;P11217-2;P11217	P06737-2;E9PK47;P06737	Phosphorylase;Glycogen phosphorylase, liver form	PYGL
E9PN51;F8W9K7;E9PKH6;E9PPW7;O00217	E9PN51;F8W9K7;E9PKH6;E9PPW7;O00217	NADH dehydrogenase [ubiquinone] iron-sulfur protein 8, mitochondrial	NDUFS8
E9PP50;P23528;E9PQB7;G3V1A4;E9PK25;E9PLJ3;E9PS23	E9PP50;P23528;E9PQB7;G3V1A4;E9PK25;E9PLJ3;E9PS23	Cofilin-1	CFL1
E9PPE9	E9PPE9	Protein Zbtb3 (Rattus norvegicus)	ZBTB3
E9PR44;P02511;E9PJL7;E9PRA8;E9PNH7;E9PRS4;E9PS12;H0YCW8	E9PR44;P02511;E9PJL7;E9PRA8;E9PNH7	Alpha-crystallin B chain	CRYAB
E9PRQ6;G3XAB4;P24752	E9PRQ6;G3XAB4;P24752	Acetyl-CoA acetyltransferase, mitochondrial	ACAT1
H7C2G3;F2Z2Q0;H7BYH1;P30042;P30042-2;H7C1F6	H7C2G3;F2Z2Q0;H7BYH1;P30042;P30042-2;H7C1F6	ES1 protein homolog, mitochondrial	C21orf33
F5H7R9;P20962;F5GXR3	F5H7R9;P20962;F5GXR3	Parathymosin	PTMS
Q99623-2;F5GY37;Q99623;J3KPX7;F5H0C5;F5H3X6;F5H2D2;F5GWA7	Q99623-2;F5GY37;Q99623;J3KPX7;F5H0C5;F5H3X6;F5H2D2;F5GWA7	Prohibitin-2	PHB2
Q9Y639-3;Q9Y639-1;Q9UFM8;Q9Y639-4;H7BXJ1;Q9Y639-5;F5GZD0;Q9Y639;H3BQ94;H3BU51;F5GYM7	Q9Y639-3;Q9Y639-1;Q9UFM8;Q9Y639-4;H7BXJ1;Q9Y639-5;F5GZD0;Q9Y639;H3BQ94;H3BU51;F5GYM7	Neuroplastin	DKFZp566H1924;NPTN
H0Y390;Q9UPN3-4;F5GZL7;Q9UPN3-3;Q9UPN3-2;F8W8Q1;Q9UPN3-5;Q9UPN3;H3BPE1;H3BQK9	H0Y390;Q9UPN3-4;F5GZL7;Q9UPN3-3;Q9UPN3-2;F8W8Q1;Q9UPN3-5;Q9UPN3;H3BPE1;H3BQK9	Microtubule-actin cross-linking factor 1, isoforms 1/2/3/5	MACF1
P08195-2;P08195-3;F5GZS6;P08195;J3KPF3;P08195-4;H0YFX4;F5H0E2;F5GZI0	P08195-2;P08195-3;F5GZS6;P08195;J3KPF3;P08195-4	4F2 cell-surface antigen heavy chain	SLC3A2
P32004-3;P32004-2;F5H1H0;P32004;F5H025;H0Y5C3	P32004-3;P32004-2;F5H1H0;P32004;F5H025	Neural cell adhesion molecule L1	L1CAM
F5H2A7;P61758	F5H2A7;P61758	Prefoldin subunit 3	VBP1
Q9BQE3;P68363;F5H5D3;CON__ENSEMBL:ENSBTAP00000016242;F8VVB9;F8VRZ4;F8VS66;F8VWV9;F8VX09;F8VRK0;F8VXZ7;F8W0F6	Q9BQE3;P68363;F5H5D3;CON__ENSEMBL:ENSBTAP00000016242;F8VVB9	Tubulin alpha-1C chain;Tubulin alpha-1B chain	TUBA1C;TUBA1B
Q13449;H3BLU2;F5H5G1;C9J5G3	Q13449;H3BLU2;F5H5G1;C9J5G3	Limbic system-associated membrane protein	LSAMP
H0YLF3;P61769;F5H6I0	H0YLF3;P61769;F5H6I0	Beta-2-microglobulin;Beta-2-microglobulin form pI 5.3	B2M
F5H6V2;Q96G03	F5H6V2;Q96G03	Phosphoglucomutase-2	PGM2
F5H6X6;Q14697;Q14697-2;E9PKU7;E9PNH1	F5H6X6;Q14697;Q14697-2;E9PKU7	Neutral alpha-glucosidase AB	GANAB
Q9Y277;Q9Y277-2;F5H740;E5RK27;E5RFP6;E5RJN6;E5RHZ6	Q9Y277;Q9Y277-2;F5H740;E5RK27;E5RFP6;E5RJN6;E5RHZ6	Voltage-dependent anion-selective channel protein 3	VDAC3
F6UXX1;O60506-4;O60506-3;O60506-2;O60506;O60506-5	F6UXX1;O60506-4;O60506-3;O60506-2;O60506;O60506-5	Heterogeneous nuclear ribonucleoprotein Q	SYNCRIP
F8VQW3;F8VX96;F8VUI8;F8VUI9;Q12860-3;Q12860-2;Q12860	F8VQW3;F8VX96;F8VUI8;F8VUI9;Q12860-3;Q12860-2;Q12860	Contactin-1	CNTN1
F8VQX6;Q9H8H3;H0YI09	F8VQX6;Q9H8H3;H0YI09	Methyltransferase-like protein 7A	METTL7A
F8VUA6;F8VWC5;G3V203;H0YHA7;Q07020;J3QQ67;F8VYV2	F8VUA6;F8VWC5;G3V203;H0YHA7;Q07020;J3QQ67;F8VYV2	60S ribosomal protein L18	RPL18
F8VV32;P61626	F8VV32;P61626	Lysozyme C	LYZ
Q3B7A4;F8VWS0;P05388;G3V210;F8VU65;Q8NHW5;F8W1K8;F8VS58;F8VQY6;F8VPE8;F8VRK7;F8VW21;F8VZS0	Q3B7A4;F8VWS0;P05388;G3V210;F8VU65;Q8NHW5	60S acidic ribosomal protein P0;60S acidic ribosomal protein P0-like	RPLP0;RPLP0P6
F8VY04;P54819-6;P54819-5;P54819-2;F8W1A4;P54819	F8VY04;P54819-6;P54819-5;P54819-2;F8W1A4;P54819	Adenylate kinase 2, mitochondrial	AK2
F8VZ49;P09651-3;F8W6I7;P09651-2;P09651;Q32P51;F8VTQ5;F8VYN5;F8W646;H0YH80	F8VZ49;P09651-3;F8W6I7;P09651-2;P09651;Q32P51;F8VTQ5;F8VYN5	Heterogeneous nuclear ribonucleoprotein A1;Heterogeneous nuclear ribonucleoprotein A1-like 2	HNRNPA1;HNRNPA1L2
P41222;H0Y5A1;F8W7I2;Q5SQ12;Q5SQ11	P41222;H0Y5A1;F8W7I2;Q5SQ12;Q5SQ11	Prostaglandin-H2 D-isomerase	PTGDS
F8W914;Q9NQC3-2;Q9NQC3-5;Q9NQC3;H7C106;Q9NQC3-4;F8WAM4;Q9NQC3-6	F8W914;Q9NQC3-2;Q9NQC3-5;Q9NQC3;H7C106;Q9NQC3-4;F8WAM4;Q9NQC3-6	Reticulon-4	RTN4
F8WBI3	F8WBI3	Pnpt1 protein (Rattus norvegicus)	PNPT1
J3QRU4;P63027;F8WCA0;L7N2F9;K7ENK9;K7EKX0;Q15836	J3QRU4;P63027;F8WCA0;L7N2F9;K7ENK9;K7EKX0;Q15836	Vesicle-associated membrane protein 2;Vesicle-associated membrane protein 3	VAMP2;VAMP3
Q14257;F8WCY5;H0YL43;A8MXP8	Q14257;F8WCY5;H0YL43;A8MXP8	Reticulocalbin-2	RCN2
G3V279;P84090	G3V279;P84090	Enhancer of rudimentary homolog	ERH
P59768;G3V3J9;G3V2N0;G3V2C9;G3V415	P59768;G3V3J9;G3V2N0;G3V2C9;G3V415	Guanine nucleotide-binding protein G(I)/G(S)/G(O) subunit gamma-2;Guanine nucleotide-binding protein subunit gamma	GNG2
G3V2S6;Q9Y5K8;H0YJ55;H0YJS0;G3V2V6;H0YJH8;G3V559;G3V5S7;G3V3T8	G3V2S6;Q9Y5K8;H0YJ55;H0YJS0;G3V2V6;H0YJH8;G3V559	V-type proton ATPase subunit D	ATP6V1D
G3V325;P56134-4;C9JJT5;P56134-3;P56134-2;F5H4H2;P56134;C9JU26;C9JQN9;C9JGL8;O75127	G3V325;P56134-4;C9JJT5;P56134-3;P56134-2;F5H4H2;P56134;C9JU26	ATP synthase subunit f, mitochondrial	ATP5J2-PTCD1;PTCD1;ATP5J2
G3V5Q1;G3V3M6;P27695;H7C4A8;G3V5M0;G3V359;G3V3C7	G3V5Q1;G3V3M6;P27695;H7C4A8;G3V5M0;G3V359;G3V3C7	DNA-(apurinic or apyrimidinic site) lyase;DNA-(apurinic or apyrimidinic site) lyase, mitochondrial	APEX1
P07910-4;G3V4C1;P07910-2;G3V2Q1;P07910;G3V4W0;B4DY08;G3V576;G3V5X6;G3V3K6;G3V251;G3V555;G3V575;B4DSU6;P07910-3;G3V4M8;G3V2D6;O60812;G3V2H6;G3V5V7	P07910-4;G3V4C1;P07910-2;G3V2Q1;P07910;G3V4W0;B4DY08;G3V576;G3V5X6;G3V3K6;G3V251;G3V555;G3V575;B4DSU6;P07910-3	Heterogeneous nuclear ribonucleoproteins C1/C2	HNRNPC
G5EA52;P30101	G5EA52;P30101	Protein disulfide-isomerase A3	PDIA3
P31943;G8JLB6;H0YB39;E9PCY7;E5RGH4;E5RGV0;D6RIU0;D6RBM0;E7EQJ0;D6RAM1;H0YAQ2;F5GZT4;D6R9T0;D6RFM3;D6RIT2;E7EN40;D6RDU3;D6RJ04;D6RIH9;H0YBG7;H0YBD7	P31943;G8JLB6;H0YB39;E9PCY7;E5RGH4;E5RGV0;D6RIU0;D6RBM0	Heterogeneous nuclear ribonucleoprotein H;Heterogeneous nuclear ribonucleoprotein H, N-terminally processed	HNRNPH1
H3BR27;P38159-3;H0Y6E7;H3BT71;Q96E39;P38159;H3BNC1;P38159-2;O75526;Q8N7X1	H3BR27;P38159-3;H0Y6E7;H3BT71;Q96E39;P38159;H3BNC1;P38159-2;O75526;Q8N7X1	RNA binding motif protein, X-linked-like-1;RNA-binding motif protein, X chromosome;RNA-binding motif protein, X chromosome, N-terminally processed;RNA-binding motif protein, X-linked-like-2;RNA-binding motif protein, X-linked-like-3	RBMX;RBMXL1;RBMXL2;RBMXL3
P62158;H0Y7A7;E7ETZ0;E7EMB3;M0QZ52;F8WBR5;G3V479;Q96HY3;G3V361;P27482;G3V226;C9J7T9;P02585	P62158;H0Y7A7;E7ETZ0;E7EMB3;M0QZ52;F8WBR5;G3V479	Calmodulin	CALM1;CALM2;CALM3
H0Y7S3;Q01814-4;Q01814-7;Q01814-3;Q01814-6;Q01814-2;Q01814-8;Q01814-5;Q01814	H0Y7S3;Q01814-4;Q01814-7;Q01814-3;Q01814-6;Q01814-2;Q01814-8;Q01814-5;Q01814	Plasma membrane calcium-transporting ATPase 2	ATP2B2
H0Y9M8;O43181	H0Y9M8;O43181	NADH dehydrogenase [ubiquinone] iron-sulfur protein 4, mitochondrial	NDUFS4
Q5T8I0;P12074;H0YIV9	Q5T8I0;P12074;H0YIV9	Cytochrome c oxidase subunit 6A1, mitochondrial	COX6A1P2;COX6A1
H0YJE4;Q9Y394-2;Q9Y394;H0YJ66	H0YJE4;Q9Y394-2;Q9Y394;H0YJ66	Dehydrogenase/reductase SDR family member 7	DHRS7
H0YL12;P13804-2;H0YKF0;H0YLU7;P13804;H0YK49;H0YNX6	H0YL12;P13804-2;H0YKF0;H0YLU7;P13804;H0YK49;H0YNX6	Electron transfer flavoprotein subunit alpha, mitochondrial	ETFA
H0YMU3;P50213-2;P50213;H0YLI6;B7Z9J8;H0YL72;H0YKD0	H0YMU3;P50213-2;P50213;H0YLI6;B7Z9J8;H0YL72;H0YKD0	Isocitrate dehydrogenase [NAD] subunit alpha, mitochondrial	IDH3A
Q5T6W8;H0YN26;Q92688-2;P39687;Q92688	Q5T6W8;H0YN26;Q92688-2;P39687;Q92688	Acidic leucine-rich nuclear phosphoprotein 32 family member A;Acidic leucine-rich nuclear phosphoprotein 32 family member B	ANP32B;ANP32A
H3BM89;P36578;H3BTP7;H3BU31	H3BM89;P36578;H3BTP7;H3BU31	60S ribosomal protein L4	RPL4
I3L3P7;I3L246;P62244;H3BN98	I3L3P7;I3L246;P62244;H3BN98	40S ribosomal protein S15a	RPS15A
P20674;H3BNX8;H3BRM5;H3BRI0;H3BV69	P20674;H3BNX8	Cytochrome c oxidase subunit 5A, mitochondrial	COX5A
I3L2P2;H3BPF5;Q68CZ1-2;H3BS47;H3BV03;Q68CZ1	I3L2P2;H3BPF5;Q68CZ1-2;H3BS47;H3BV03;Q68CZ1	Protein fantom	RPGRIP1L
H3BQN4;P04075;J3KPS3;P04075-2;H3BUH7;H3BR04;H3BU78;H3BPS8;H3BMQ8;H3BR68	H3BQN4;P04075;J3KPS3;P04075-2;H3BUH7;H3BR04;H3BU78;H3BPS8	Fructose-bisphosphate aldolase;Fructose-bisphosphate aldolase A	ALDOA
P80404;H3BRN4;H3BNQ7	P80404;H3BRN4;H3BNQ7	4-aminobutyrate aminotransferase, mitochondrial	ABAT
H3BUX2;O43169;J3KNF8;D6RFH4	H3BUX2;O43169;J3KNF8;D6RFH4	Cytochrome b5 type B	CYB5B
H7BYD0;Q5H9R2;Q16718;F8WAS3;C9IZN5	H7BYD0;Q5H9R2;Q16718;F8WAS3;C9IZN5	NADH dehydrogenase [ubiquinone] 1 alpha subcomplex subunit 5	NDUFA5;DKFZp781K1356
P17096;P17096-3;H7BYM6;P17096-2	P17096;P17096-3;H7BYM6;P17096-2	High mobility group protein HMG-I/HMG-Y	HMGA1
H7C062;Q9Y279-3;Q9Y279-2;Q9Y279	H7C062;Q9Y279-3;Q9Y279-2;Q9Y279	V-set and immunoglobulin domain-containing protein 4	VSIG4
H7C1L0;Q9BUB1;P13861;H7C4A9	H7C1L0;Q9BUB1;P13861;H7C4A9	cAMP-dependent protein kinase type II-alpha regulatory subunit	PRKAR2A
H7C2D6;P55145	H7C2D6;P55145	Mesencephalic astrocyte-derived neurotrophic factor	MANF
H7C3T4;Q13162;A6NJJ0	H7C3T4;Q13162	Peroxiredoxin-4	PRDX4
P80188-2;P80188;H9KV70	P80188-2;P80188;H9KV70	Neutrophil gelatinase-associated lipocalin	LCN2
I3L0N3;P46459;B4DFA2;I3L0L3;K7EQD6	I3L0N3;P46459;B4DFA2	Vesicle-fusing ATPase	NSF
I3NI53;I3L2W5;Q14894;I3L325;H9KVC2;I3L3J9	I3NI53;I3L2W5;Q14894;I3L325;H9KVC2	Thiomorpholine-carboxylate dehydrogenase	CRYM
I3L3J8;P14415	I3L3J8;P14415	Sodium/potassium-transporting ATPase subunit beta-2	ATP1B2
J3KMX5;P62277	J3KMX5;P62277	40S ribosomal protein S13	RPS13
Q6PIU2-3;Q6PIU2;Q6PIU2-2;J3KN69	Q6PIU2-3;Q6PIU2;Q6PIU2-2;J3KN69	Neutral cholesterol ester hydrolase 1	NCEH1
J3KNU8;Q02252;G3V4Z4	J3KNU8;Q02252	Methylmalonate-semialdehyde dehydrogenase [acylating], mitochondrial	ALDH6A1
J3KQA0;P21579;H0YIH4	J3KQA0;P21579;H0YIH4	Synaptotagmin-1	SYT1
J3QS96;P18621-2;J3QQT2;J3QLC8;J3KRX5;P18621;P18621-3	J3QS96;P18621-2;J3QQT2;J3QLC8;J3KRX5;P18621;P18621-3	60S ribosomal protein L17	RPL17
J3QL15;J3QR09;J3KTE4;P84098	J3QL15;J3QR09;J3KTE4;P84098	Ribosomal protein L19;60S ribosomal protein L19	RPL19
J3KTJ1;P24844-2;P19105;P24844;O14950;J3QRS3	J3KTJ1;P24844-2;P19105;P24844;O14950;J3QRS3	Myosin regulatory light chain 12A;Myosin regulatory light polypeptide 9;Myosin regulatory light chain 12B	MYL12A;MYL9;MYL12B
Q07955;J3KTL2;Q07955-3;Q07955-2;J3QQV5;J3KSW7;J3KSR8	Q07955;J3KTL2;Q07955-3;Q07955-2;J3QQV5;J3KSW7	Serine/arginine-rich splicing factor 1	SRSF1
J3QRD1;P51648;P51648-2;J3QS00;I3L1M4;E9PJV0;C9JKT2;C9JMC5;I3L3I9;P48448;A8MYB8;E9PNN6;P30838	J3QRD1;P51648;P51648-2;J3QS00;I3L1M4	Fatty aldehyde dehydrogenase	ALDH3A2
K4DID9;Q59FY4;Q13085-3;Q13085-2;Q13085;Q13085-4	K4DID9;Q59FY4;Q13085-3;Q13085-2;Q13085;Q13085-4	Acetyl-CoA carboxylase 1;Biotin carboxylase	ACACA
S4R456;K7EM56;K7EJ78;K7EQJ5;P62841;K7ELC2	S4R456;K7EM56;K7EJ78;K7EQJ5;P62841;K7ELC2	40S ribosomal protein S15	RPS15
Q15029-2;K7EJ81;Q15029	Q15029-2;K7EJ81;Q15029	116 kDa U5 small nuclear ribonucleoprotein component	EFTUD2
P63010-3;K7EJT8;P63010;P63010-2;C9J1E7;Q10567-4;Q10567-3;Q10567-2;Q10567	P63010-3;K7EJT8;P63010;P63010-2;C9J1E7;Q10567-4;Q10567-3;Q10567-2;Q10567	AP-2 complex subunit beta;AP-1 complex subunit beta-1	AP2B1;AP1B1
K7EK07;Q71DI3;Q16695;P84243;P68431;K7EMV3;B4DEB1;K7ES00;Q6NXT2;K7EP01	K7EK07;Q71DI3;Q16695;P84243;P68431;K7EMV3;B4DEB1;K7ES00;Q6NXT2	Histone H3;Histone H3.2;Histone H3.1t;Histone H3.3;Histone H3.1;Histone H3.3C	H3F3B;HIST2H3A;HIST3H3;H3F3A;HIST1H3A;H3F3C
P14314-2;P14314;K7ELL7	P14314-2;P14314;K7ELL7	Glucosidase 2 subunit beta	PRKCSH
K7ERG4;P62316-2;P62316	K7ERG4;P62316-2;P62316	Small nuclear ribonucleoprotein Sm D2	SNRPD2
Q15136;K7ERP6;P17612-2;P17612	Q15136;K7ERP6;P17612-2;P17612	cAMP-dependent protein kinase catalytic subunit alpha	KIN27;PRKACA
M0QYT0;P14866-2;M0QXS5;P14866;M0R076	M0QYT0;P14866-2;M0QXS5;P14866;M0R076	Heterogeneous nuclear ribonucleoprotein L	HNRNPL
Q13459-2;M0R300;Q13459;M0R0P8;M0QZY4	Q13459-2;M0R300;Q13459;M0R0P8;M0QZY4	Unconventional myosin-IXb	MYO9B
M0R0Y2;P54920;M0R2M1;M0R213;M0R027;M0R0I4;M0R058	M0R0Y2;P54920;M0R2M1	Alpha-soluble NSF attachment protein	NAPA
M0R116;P13637;P13637-2;P13637-3;B1AKY9;P50993;H0Y7C1;Q13733;M0QXF2;E9PRA5	M0R116;P13637;P13637-2;P13637-3	Sodium/potassium-transporting ATPase subunit alpha-3	ATP1A3
M0R3H0;M0R210;P62249;Q6IPX4;M0QX76;M0R1M5	M0R3H0;M0R210;P62249;Q6IPX4;M0QX76;M0R1M5	40S ribosomal protein S16	RPS16
O00264;B7Z1L3	O00264;B7Z1L3	Membrane-associated progesterone receptor component 1	PGRMC1
O00483	O00483	NADH dehydrogenase [ubiquinone] 1 alpha subcomplex subunit 4	NDUFA4
O14773-2;O14773	O14773-2;O14773	Tripeptidyl-peptidase 1	TPP1
O14880;Q5VV89;Q5VV87	O14880;Q5VV89;Q5VV87	Microsomal glutathione S-transferase 3	MGST3
O14949	O14949	Cytochrome b-c1 complex subunit 8	UQCRQ
O14979-3;O14979-2;O14979	O14979-3;O14979-2;O14979	Heterogeneous nuclear ribonucleoprotein D-like	HNRPDL
O15173;O15173-2;U3KQM0	O15173;O15173-2	Membrane-associated progesterone receptor component 2	PGRMC2
O15537	O15537	Retinoschisin	RS1
O15540;Q9H047	O15540;Q9H047	Fatty acid-binding protein, brain	FABP7;DKFZp547J2313
O43301;K7ENF6;B4DLR4;Q5JX83;Q96MM6	O43301	Heat shock 70 kDa protein 12A	HSPA12A
O43390;O43390-2;S4R3J4;O43390-3;B4DT28;E7ETM7	O43390;O43390-2;S4R3J4;O43390-3;B4DT28	Heterogeneous nuclear ribonucleoprotein R	HNRNPR;HNRPR
O43678	O43678	NADH dehydrogenase [ubiquinone] 1 alpha subcomplex subunit 2	NDUFA2
O43707;O43707-2;H7C144;O43707-3;F5GXS2;H9KV75;P12814-2;P12814;P12814-3;P12814-4;G3V2W4;G3V2E8;G3V5M4;G3V2X9;K7EJH8;H0YJ11;H0YJW3;G3V2N5;H7C5W8;P35609;B2RCS5;Q08043	O43707;O43707-2;H7C144;O43707-3;F5GXS2;H9KV75;P12814-2;P12814;P12814-3;P12814-4	Alpha-actinin-4;Alpha-actinin-1	ACTN4;ACTN1
O43809	O43809	Cleavage and polyadenylation specificity factor subunit 5	NUDT21
O60262	O60262	Guanine nucleotide-binding protein G(I)/G(S)/G(O) subunit gamma-7	GNG7
O75306-2;O75306;B7Z9L2	O75306-2;O75306;B7Z9L2	NADH dehydrogenase [ubiquinone] iron-sulfur protein 2, mitochondrial	NDUFS2
O75340-2;O75340	O75340-2;O75340	Programmed cell death protein 6	PDCD6
O75348;O95670-2;F2Z307;O95670	O75348;O95670-2;F2Z307;O95670	V-type proton ATPase subunit G 1;V-type proton ATPase subunit G 2	ATP6V1G1;ATP6V1G2-DDX39B;ATP6V1G2
O75367-3;O75367;O75367-2;B4DJC3;D6RCF2;Q9P0M6;Q5SQT3	O75367-3;O75367;O75367-2	Core histone macro-H2A.1	H2AFY
O75396	O75396	Vesicle-trafficking protein SEC22b	SEC22B
O75475;O75475-3;O75475-2	O75475;O75475-3;O75475-2	PC4 and SFRS1-interacting protein	PSIP1
O75489;B4DFM8;E9PS48;E9PKL8;G3V194	O75489	NADH dehydrogenase [ubiquinone] iron-sulfur protein 3, mitochondrial	NDUFS3
O75531	O75531	Barrier-to-autointegration factor	BANF1
O75746;B3KR64;F8W9J0;H0YFB2;B4DGK6	O75746;B3KR64	Calcium-binding mitochondrial carrier protein Aralar1	SLC25A12
O75915;F8WF90;C9JQU6;F8WF33	O75915;F8WF90;C9JQU6;F8WF33	PRA1 family protein 3	ARL6IP5
O75947;O75947-2;F5H608	O75947;O75947-2	ATP synthase subunit d, mitochondrial	ATP5H
O75964;E9PN17	O75964;E9PN17	ATP synthase subunit g, mitochondrial	ATP5L
O94826	O94826	Mitochondrial import receptor subunit TOM70	TOMM70A
O95139;O95139-2	O95139;O95139-2	NADH dehydrogenase [ubiquinone] 1 beta subcomplex subunit 6	NDUFB6
O95168-2;O95168;F2Z3P9;C9JXQ9	O95168-2;O95168	NADH dehydrogenase [ubiquinone] 1 beta subcomplex subunit 4	NDUFB4
O95197-3;O95197-4;O95197-7;O95197-2;O95197	O95197-3;O95197-4;O95197-7;O95197-2;O95197	Reticulon-3	RTN3
O95292;E5RK64;O95292-2	O95292	Vesicle-associated membrane protein-associated protein B/C	VAPB
O95674;E7EQ83	O95674;E7EQ83	Phosphatidate cytidylyltransferase 2;Phosphatidate cytidylyltransferase	CDS2
Q5SSV3;Q5SRR8;O95865	Q5SSV3;Q5SRR8;O95865	N(G),N(G)-dimethylarginine dimethylaminohydrolase 2	DDAH2
P00338;P00338-3;P00338-4;F5GYU2;F5GXY2;P00338-5;P00338-2;F5GXH2;F5H5J4;F5H6W8;F5GZQ4;F5H8H6;F5GXC7;F5GWW2;F5GXU1	P00338;P00338-3;P00338-4;F5GYU2;F5GXY2;P00338-5;P00338-2;F5GXH2	L-lactate dehydrogenase A chain	LDHA
P00352;Q5SYQ7;Q5SYQ9;Q5SYQ8	P00352	Retinal dehydrogenase 1	ALDH1A1
P00387-2;P00387;P00387-3;B1AHF3	P00387-2;P00387;P00387-3;B1AHF3	NADH-cytochrome b5 reductase 3;NADH-cytochrome b5 reductase 3 membrane-bound form;NADH-cytochrome b5 reductase 3 soluble form	CYB5R3
P00403	P00403	Cytochrome c oxidase subunit 2	MT-CO2
P00441;H7BYH4	P00441;H7BYH4	Superoxide dismutase [Cu-Zn]	SOD1
P00492	P00492	Hypoxanthine-guanine phosphoribosyltransferase	HPRT1
P00505;E7ERW2	P00505;E7ERW2	Aspartate aminotransferase, mitochondrial;Aspartate aminotransferase	GOT2
P00846	P00846	ATP synthase subunit a	MT-ATP6
P00918;E5RID5;E5RK37	P00918	Carbonic anhydrase 2	CA2
P01009;P01009-2;P01009-3;G3V5R8;G3V387;G3V544	P01009;P01009-2;P01009-3	Alpha-1-antitrypsin;Short peptide from AAT	SERPINA1
P01011;G3V3A0;P01011-2	P01011;G3V3A0	Alpha-1-antichymotrypsin;Alpha-1-antichymotrypsin His-Pro-less	SERPINA3
P04206;P01623;P01622;P01620	P04206;P01623;P01622;P01620	Ig kappa chain V-III region GOL;Ig kappa chain V-III region WOL;Ig kappa chain V-III region Ti;Ig kappa chain V-III region SIE
P01764	P01764	Ig heavy chain V-III region VH26
P01833	P01833	Polymeric immunoglobulin receptor;Secretory component	PIGR
P01834	P01834	Ig kappa chain C region	IGKC
P01857;P01860;P01861	P01857	Ig gamma-1 chain C region	IGHG1
P01859	P01859	Ig gamma-2 chain C region	IGHG2
P01876	P01876	Ig alpha-1 chain C region	IGHA1
P02489;E9PHE4;E7EWH7	P02489;E9PHE4;E7EWH7	Alpha-crystallin A chain;Alpha-crystallin A chain, short form	CRYAA
Q5TCI8;P02545-5;P02545-2;P02545-4;P02545-6;P02545-3;P02545	Q5TCI8;P02545-5;P02545-2;P02545-4;P02545-6;P02545-3;P02545	Prelamin-A/C;Lamin-A/C	LMNA
P02763;P19652	P02763	Alpha-1-acid glycoprotein 1	ORM1
P02766	P02766	Transthyretin	TTR
P02787;J3KN47;H7C5E8;C9JVG0;CON__Q2HJF0;CON__Q29443;CON__Q0IIK2	P02787;J3KN47	Serotransferrin	TF
P02792	P02792	Ferritin light chain	FTL
P02794;E9PRK8;G3V1D1;G3V192;E9PQR3;E9PPQ4;E9PKM5;E9PK45;E9PKY7	P02794;E9PRK8;G3V1D1;G3V192	Ferritin heavy chain;Ferritin	FTH1
P02808	P02808	Statherin	STATH
P04083;Q5T3N1;Q5T3N0	P04083;Q5T3N1	Annexin A1	ANXA1
P04179-4;P04179;F5H3C5;P04179-2;F5H4R2;F5GYZ5;G8JLJ2;P04179-3;G5E9P6;F5GXZ9	P04179-4;P04179;F5H3C5;P04179-2;F5H4R2;F5GYZ5;G8JLJ2;P04179-3	Superoxide dismutase [Mn], mitochondrial	SOD2
P04259;P48668;P02538;CON__P48668;CON__P04259;CON__P02538	P04259;P48668;P02538;CON__P48668;CON__P04259;CON__P02538	Keratin, type II cytoskeletal 6B;Keratin, type II cytoskeletal 6C;Keratin, type II cytoskeletal 6A	KRT6B;KRT6C;KRT6A
P04264;CON__P04264	P04264;CON__P04264	Keratin, type II cytoskeletal 1	KRT1
P04350;M0R278;M0QY85;M0QZL7;M0R0X0;M0QY37;M0QX14;M0R1I1;K7EL29	P04350	Tubulin beta-4A chain	TUBB4A
P04406;P04406-2;E7EUT5;O14556	P04406;P04406-2;E7EUT5	Glyceraldehyde-3-phosphate dehydrogenase	GAPDH
P04792;F8WE04;C9J3N8	P04792	Heat shock protein beta-1	HSPB1
P04843;B7Z4L4;F8WF32	P04843;B7Z4L4	Dolichyl-diphosphooligosaccharide--protein glycosyltransferase subunit 1	RPN1
P04844-2;P04844;Q5JYR3;H0Y5M1;Q5JYR4;Q5JYR7	P04844-2;P04844	Dolichyl-diphosphooligosaccharide--protein glycosyltransferase subunit 2	RPN2
P04899;B4E2X5;P04899-2;B3KTZ0;P04899-4;F5GZL8	P04899;B4E2X5;P04899-2;B3KTZ0;P04899-4;F5GZL8	Guanine nucleotide-binding protein G(i) subunit alpha-2	GNAI2
P04899-3	P04899-3
Q93077;Q7L7L0;P04908;Q71UI9-5;REV__H0Y672;REV__E7EQ67;REV__H7BY63;REV__Q8NB25-4;REV__Q8NB25-2;REV__Q8NB25-3;REV__Q8NB25	Q93077;Q7L7L0;P04908	Histone H2A type 1-C;Histone H2A type 3;Histone H2A type 1-B/E	HIST1H2AC;HIST3H2A;HIST1H2AB
P05023-3;P05023-4;P05023;P05023-2;P20648;Q5TC01	P05023-3;P05023-4;P05023;P05023-2	Sodium/potassium-transporting ATPase subunit alpha-1	ATP1A1
P05026-2;P05026;B7Z9S8;A6NGH2;V9GYR2	P05026-2;P05026;B7Z9S8;A6NGH2	Sodium/potassium-transporting ATPase subunit beta-1	ATP1B1
P05091-2;P05091;S4R3S4;F8VP50;H0Y2X5;O94788-4;O94788-2;H0YMG7;O94788-3;P47895;P30837;O94788	P05091-2;P05091	Aldehyde dehydrogenase, mitochondrial	ALDH2
P05141	P05141	ADP/ATP translocase 2	SLC25A5
P05362;K7EKL8;E7ESS4	P05362	Intercellular adhesion molecule 1	ICAM1
P05386;P05386-2;H0YDD8;P05387	P05386;P05386-2;H0YDD8;P05387	60S acidic ribosomal protein P1;60S acidic ribosomal protein P2	RPLP1;RPLP2
P05813;J3QRT1	P05813	Beta-crystallin A3;Beta-crystallin A3, isoform A1, Delta4 form;Beta-crystallin A3, isoform A1, Delta7 form;Beta-crystallin A3, isoform A1, Delta8 form	CRYBA1
P05813-2	P05813-2
P06276;F8WEX7;F8WF14;Q96HL2;H0Y885	P06276;F8WEX7;F8WF14	Cholinesterase	BCHE
P06396-2;F5H1A8;P06396-3;P06396;Q5T0H9;CON__Q3SX14;Q5T0H7;Q5T0H8;Q5T0I0;Q5T0I1	P06396-2;F5H1A8;P06396-3;P06396;Q5T0H9;CON__Q3SX14	Gelsolin	GSN
P06576;F8VPV9;H0YH81;F8W079;F8W0P7;H0YI37;F8VQY0	P06576;F8VPV9;H0YH81;F8W079	ATP synthase subunit beta, mitochondrial;ATP synthase subunit beta	ATP5B
P06733;P06733-2;K7EM90;E5RI09;E5RG95;K7EPM1;K7EKN2;E5RGZ4;P13929-3;P13929-2;P13929	P06733;P06733-2	Alpha-enolase	ENO1
P06744;P06744-2;K7EQ48;CON__Q3ZBD7;K7EPY4;K7EP41;K7ENA0	P06744;P06744-2;K7EQ48	Glucose-6-phosphate isomerase	GPI
P06748-2;P06748;P06748-3;E5RGW4;E5RI98	P06748-2;P06748;P06748-3	Nucleophosmin	NPM1
Q5VU59;P06753-4;P06753-3;Q5VU58;P06753-5;P06753-2;D6R904;Q5VU61;D6RFM2;P06753;J3KN67;H0YL80;K7EP68;H0YKP3;K7ERG3;K7ENT6;A6NL28-2;P67936;P07951-3;Q5TCU3;P67936-2;P07951-2;P07951;CON__Q3SX28;Q5TCU8;Q5VU63	Q5VU59;P06753-4;P06753-3;Q5VU58;P06753-5;P06753-2;D6R904;Q5VU61;D6RFM2;P06753;J3KN67	Tropomyosin alpha-3 chain	TPM3
P06756-3;P06756-2;P06756	P06756-3;P06756-2;P06756	Integrin alpha-V;Integrin alpha-V heavy chain;Integrin alpha-V light chain	ITGAV
Q16778;P33778;P23527;P06899;Q8N257	Q16778;P33778;P23527;P06899;Q8N257	Histone H2B type 2-E;Histone H2B type 1-B;Histone H2B type 1-O;Histone H2B type 1-J;Histone H2B type 3-B	HIST2H2BE;HIST1H2BB;HIST1H2BO;HIST1H2BJ;HIST3H2BB
P07099	P07099	Epoxide hydrolase 1	EPHX1
P07108;P07108-3;P07108-2;P07108-6;P07108-4;P07108-5	P07108;P07108-3;P07108-2;P07108-6;P07108-4;P07108-5	Acyl-CoA-binding protein	DBI
P07195;C9J7H8;A8MW50;F5H793	P07195;C9J7H8;A8MW50	L-lactate dehydrogenase B chain;L-lactate dehydrogenase	LDHB
P07196	P07196	Neurofilament light polypeptide	NEFL
P07237;H7BZ94;I3L398;I3L312;F5H8J2;I3L4M2;I3NI03;I3L3U6;H0Y3Z3;I3L3P5	P07237;H7BZ94;I3L398;I3L312;F5H8J2;I3L4M2	Protein disulfide-isomerase	P4HB
P07305-2;P07305	P07305-2;P07305	Histone H1.0	H1F0
P07315	P07315	Gamma-crystallin C	CRYGC
P07320	P07320	Gamma-crystallin D	CRYGD
P07339;H7C469;F8WD96;C9JH19;H7C1V0;F8W787	P07339;H7C469;F8WD96;C9JH19	Cathepsin D;Cathepsin D light chain;Cathepsin D heavy chain	CTSD
P07355;P07355-2;H0YMD0;H0YMU9;H0YN42;H0YKS4;A6NMY6;H0YKL9;H0YKZ7;H0YLV6;H0YMT9;H0YKX9;H0YMW4;H0YMM1;H0YNP5;H0YM50;H0YMD9;H0YNA0;H0YKV8;H0YN28;H0YL33;H0YNB8;H0YKN4;H0YN52	P07355;P07355-2;H0YMD0;H0YMU9;H0YN42;H0YKS4;A6NMY6;H0YKL9;H0YKZ7;H0YLV6;H0YMT9;H0YKX9;H0YMW4;H0YMM1;H0YNP5;H0YM50	Annexin A2;Annexin;Putative annexin A2-like protein	ANXA2;ANXA2P2
Q5JP53;P07437;Q5ST81;E9PBJ4;F5H0I4;A6NKZ8;Q5SQY0;I3L2F9;A6NNZ2;Q9H4B7;CON__ENSEMBL:ENSBTAP00000025008;G3V5W4;G3V2R8;M0R042;G3V3R4;G3V2N6	Q5JP53;P07437;Q5ST81;E9PBJ4	Tubulin beta chain	TUBB
P07737;K7EJ44;I3L3D5;CON__P02584	P07737;K7EJ44;I3L3D5	Profilin-1	PFN1
P07900;P07900-2;Q86U12;Q14568;G3V2J8;Q58FG0	P07900;P07900-2;Q86U12	Heat shock protein HSP 90-alpha	HSP90AA1
P07954-2;P07954	P07954-2;P07954	Fumarate hydratase, mitochondrial	FH
P08100	P08100	Rhodopsin	RHO
P08107;P08107-2;E7EP94;V9GZ37	P08107;P08107-2;E7EP94	Heat shock 70 kDa protein 1A/1B	HSPA1A
P08133;P08133-2;A6NN80;E7EMC6;E5RK69;E5RFF0;E5RIU8;E5RJR0;E5RI05;E5RJF5;E5RK63;H0YC77	P08133;P08133-2;A6NN80;E7EMC6;E5RK69	Annexin A6;Annexin	ANXA6
P08237-2;P08237;P08237-3;F8VX13;F8VNX2;F8VZQ1;F8VP00	P08237-2;P08237;P08237-3	6-phosphofructokinase, muscle type	PFKM
P08238;Q5T9W8;Q58FF8;Q58FG1;Q58FF7	P08238	Heat shock protein HSP 90-beta	HSP90AB1
P08559-3;P08559;P08559-2;P08559-4;Q5JPU2;Q5JPU0;Q5JPT9;Q5JPU1;P29803	P08559-3;P08559;P08559-2;P08559-4;Q5JPU2;Q5JPU0;Q5JPT9;Q5JPU1;P29803	Pyruvate dehydrogenase E1 component subunit alpha, somatic form, mitochondrial;Pyruvate dehydrogenase E1 component subunit alpha, testis-specific form, mitochondrial	PDHA1;PDHA2
P08574	P08574	Cytochrome c1, heme protein, mitochondrial	CYC1
P08670;B0YJC4;B0YJC5;Q5JVS8;H7C5W5;P41219;P41219-2;F8W835;Q8N1N4-2;CON__H-INV:HIT000292931;Q8N1N4;CON__Q8N1N4-2;CON__Q7RTT2;P07197-2;P12036-2;P12036	P08670;B0YJC4;B0YJC5	Vimentin	VIM
P08754	P08754	Guanine nucleotide-binding protein G(k) subunit alpha	GNAI3
P08758;D6RBL5;D6RBE9;E9PHT9;D6RCN3	P08758;D6RBL5;D6RBE9	Annexin A5;Annexin	ANXA5
P09104;B7Z2X9;F5H0C8;F5H1C3;U3KQP4;U3KQQ1	P09104;B7Z2X9;F5H0C8	Gamma-enolase;Enolase	ENO2
P09211;A8MX94	P09211;A8MX94	Glutathione S-transferase P	GSTP1
P09382	P09382	Galectin-1	LGALS1
P09417;B3KW71;B7Z415;D6RGG7;H0Y8F7;D6RHJ7	P09417;B3KW71;B7Z415;D6RGG7	Dihydropteridine reductase	QDPR
Q5T7C4;Q5T7C6;P09429;Q5T7C0;B2RPK0	Q5T7C4;Q5T7C6;P09429;Q5T7C0;B2RPK0	High mobility group protein B1;Putative high mobility group protein B1-like 1	HMGB1;HMGB1P1
P09471-2;P09471;H3BN82;H3BTM2;H3BQG8;A2A2R6;Q5JWD1;H0Y7E8;Q5JWE9;H0Y7F4;P38405;P38405-2	P09471-2;P09471;H3BN82	Guanine nucleotide-binding protein G(o) subunit alpha	GNAO1
Q6P452;P09525;B4DDF9	Q6P452;P09525;B4DDF9	Annexin;Annexin A4	ANXA4
P09874	P09874	Poly [ADP-ribose] polymerase 1	PARP1
Q71UI9;P0C0S5;Q71UI9-3;Q71UI9-4;Q71UI9-2;C9J0D1;C9J386	Q71UI9;P0C0S5;Q71UI9-3;Q71UI9-4;Q71UI9-2;C9J0D1;C9J386	Histone H2A.V;Histone H2A.Z;Histone H2A	H2AFV;H2AFZ
Q99878;Q96KK5;Q9BTM1;Q16777;Q6FI13;P20671;P0C0S8;H0YFX9;Q9BTM1-2	Q99878;Q96KK5;Q9BTM1;Q16777;Q6FI13;P20671;P0C0S8;H0YFX9;Q9BTM1-2	Histone H2A type 1-J;Histone H2A type 1-H;Histone H2A.J;Histone H2A type 2-C;Histone H2A type 2-A;Histone H2A type 1-D;Histone H2A type 1;Histone H2A	HIST1H2AJ;HIST1H2AH;H2AFJ;HIST2H2AC;HIST2H2AA3;HIST1H2AD;HIST1H2AG
P10523;B7Z7L5;E7ESX4;C9JSX4;F8WCN5	P10523;B7Z7L5	S-arrestin	SAG
P10599-2;P10599	P10599-2;P10599	Thioredoxin	TXN
P10606	P10606	Cytochrome c oxidase subunit 5B, mitochondrial	COX5B
P10745	P10745	Retinol-binding protein 3	RBP3
P10809;E7ESH4;E7EXB4;C9JL19;C9JCQ4;B7Z712;C9JL25;C9J0S9	P10809;E7ESH4	60 kDa heat shock protein, mitochondrial	HSPD1
P10909-3;P10909-4;P10909;P10909-5;P10909-2;H0YAS8;H0YC35;E7ERK6;H0YLK8	P10909-3;P10909-4;P10909;P10909-5;P10909-2;H0YAS8;H0YC35	Clusterin;Clusterin beta chain;Clusterin alpha chain;Clusterin	CLU
P11021	P11021	78 kDa glucose-regulated protein	HSPA5
P11142;E9PKE3;P11142-2;E9PN89;E9PNE6;A8K7Q2;E9PLF4;P54652;E9PQQ4;E9PQK7;E9PK54;E9PI65;E9PPY6;E9PN25;E9PS65;E9PM13	P11142;E9PKE3;P11142-2;E9PN89;E9PNE6;A8K7Q2	Heat shock cognate 71 kDa protein	HSPA8
P11166;C9JIM8;A6NL68	P11166;C9JIM8	Solute carrier family 2, facilitated glucose transporter member 1	SLC2A1
P11177-2;P11177;F8WF02;P11177-3;C9J634	P11177-2;P11177;F8WF02;P11177-3;C9J634	Pyruvate dehydrogenase E1 component subunit beta, mitochondrial	PDHB
P11216;H0Y4Z6	P11216	Glycogen phosphorylase, brain form	PYGB
P11488;C9JCV8;A8MTJ3;P19087	P11488	Guanine nucleotide-binding protein G(t) subunit alpha-1	GNAT1
P12235;V9GYG0;Q9H0C2	P12235;V9GYG0	ADP/ATP translocase 1	SLC25A4
P12236;I7HJJ0	P12236;I7HJJ0	ADP/ATP translocase 3	SLC25A6
P12271;H3BN92;H3BTN3	P12271	Retinaldehyde-binding protein 1	RLBP1
P12273	P12273	Prolactin-inducible protein	PIP
P12277;H0YJG0;G3V4N7;G3V461;G3V2I1;P06732	P12277;H0YJG0;G3V4N7	Creatine kinase B-type	CKB
P12532;P12532-2;J3KQ93;E9PCP8;F8WCN3;C9JSQ1;P17540	P12532;P12532-2;J3KQ93;E9PCP8;F8WCN3	Creatine kinase U-type, mitochondrial	CKMT1A;CKMT1B
P13010	P13010	X-ray repair cross-complementing protein 5	XRCC5
P13073;Q86WV2;H3BPG0;H3BN72;H3BNV9;H3BNI5	P13073;Q86WV2;H3BPG0;H3BN72;H3BNV9	Cytochrome c oxidase subunit 4 isoform 1, mitochondrial	COX4I1
P13591-1;P13591;S4R389;P13591-4;P13591-3;S4R3Z6;R4GMN9;H7BYX6;P13591-5;P13591-6	P13591-1;P13591;S4R389;P13591-4;P13591-3;S4R3Z6;R4GMN9;H7BYX6;P13591-5	Neural cell adhesion molecule 1	NCAM1
P13667	P13667	Protein disulfide-isomerase A4	PDIA4
P13726-2;P13726	P13726-2;P13726	Tissue factor	F3
P14136-3;P14136;P14136-2;K7EJU1;K7EKH9;K7ELP4;B4DIR1;K7EKH6;K7EKD1	P14136-3;P14136;P14136-2;K7EJU1;K7EKH9	Glial fibrillary acidic protein	GFAP
P14174	P14174	Macrophage migration inhibitory factor	MIF
P14618;P14618-3;H3BQ34;H3BT25;H3BUW1;H3BTJ2;H3BN34;H3BQZ3;H3BU13;P30613-2;P30613	P14618;P14618-3;H3BQ34	Pyruvate kinase isozymes M1/M2;Pyruvate kinase	PKM
P14618-2;H3BTN5;Q504U3	P14618-2;H3BTN5;Q504U3	Pyruvate kinase	PKM;PKM2
P14625;F8W026;H0YIV0	P14625	Endoplasmin	HSP90B1
P14927;P14927-2;B7Z2R2;E5RHG9	P14927;P14927-2;B7Z2R2;E5RHG9	Cytochrome b-c1 complex subunit 7	UQCRB
P15104	P15104	Glutamine synthetase	GLUL
P15531;P15531-2;E5RHP0;E7ERL0;J3KPD9;P22392-2;Q32Q12;C9K028;P22392	P15531;P15531-2;E5RHP0;E7ERL0;J3KPD9;P22392-2;Q32Q12	Nucleoside diphosphate kinase A;Nucleoside diphosphate kinase	NME1;NME2;NME1-NME2
P16104;Q96QV6;Q8IUE6	P16104;Q96QV6;Q8IUE6	Histone H2A.x;Histone H2A type 1-A;Histone H2A type 2-B	H2AFX;HIST1H2AA;HIST2H2AB
P16152;B4DFK7;E9PQ63;A8MTM1;O75828	P16152;B4DFK7;E9PQ63;A8MTM1	Carbonyl reductase [NADPH] 1	CBR1
P16403;P16402;Q02539;P22492;P16401	P16403;P16402	Histone H1.2;Histone H1.3	HIST1H1C;HIST1H1D
P17066;P48741	P17066;P48741	Heat shock 70 kDa protein 6;Putative heat shock 70 kDa protein 7	HSPA6;HSPA7
P17174;B7Z7E9	P17174;B7Z7E9	Aspartate aminotransferase, cytoplasmic;Aspartate aminotransferase	GOT1
P17661	P17661	Desmin	DES
P17858;P17858-2	P17858;P17858-2	6-phosphofructokinase, liver type	PFKL
P17931;G3V3R6	P17931	Galectin-3	LGALS3
P18669;P15259;Q8N0Y7	P18669	Phosphoglycerate mutase 1	PGAM1
P19338;H7BY16;C9JYW2;C9JLB1;C9J1H7;C9JWL1	P19338;H7BY16	Nucleolin	NCL
P19388	P19388	DNA-directed RNA polymerases I, II, and III subunit RPABC1	POLR2E
P20336;S4R3Q3;M0R257;O95716	P20336;S4R3Q3	Ras-related protein Rab-3A	RAB3A
P20340-2;H7BYW1;P20340-4;H0YGL6;Q9NRW1;P20340;C9JU14;J3KR73;B7Z337;C9JB90;F5H3K7;C9J0I2;F5GX61;P20340-3;Q14964;Q9H0N0	P20340-2;H7BYW1;P20340-4;H0YGL6;Q9NRW1;P20340;C9JU14;J3KR73;B7Z337	Ras-related protein Rab-6B;Ras-related protein Rab-6A	RAB6A;RAB6B
P20618	P20618	Proteasome subunit beta type-1	PSMB1
P21266	P21266	Glutathione S-transferase Mu 3	GSTM3
P21281;H0YC04;C9JL73;P15313;H0YC45;E5RGH6	P21281;H0YC04	V-type proton ATPase subunit B, brain isoform	ATP6V1B2
P21796;C9JI87	P21796;C9JI87	Voltage-dependent anion-selective channel protein 1	VDAC1
P21810	P21810	Biglycan	BGN
P21912	P21912	Succinate dehydrogenase [ubiquinone] iron-sulfur subunit, mitochondrial	SDHB
P22314;Q5JRR6	P22314	Ubiquitin-like modifier-activating enzyme 1	UBA1
P22626-2;P22626	P22626-2;P22626	Heterogeneous nuclear ribonucleoproteins A2/B1	HNRNPA2B1
P22676;H3BN14;H3BMN5;A6NER6;B7Z9J4	P22676;H3BN14	Calretinin	CALB2
P22695;H3BRG4;H3BSJ9;H3BP04;H3BUE4;H3BUI9	P22695;H3BRG4;H3BSJ9	Cytochrome b-c1 complex subunit 2, mitochondrial	UQCRC2
P22914	P22914	Beta-crystallin S	CRYGS
P23141-3;P23141;P23141-2;H3BQV8	P23141-3;P23141;P23141-2	Liver carboxylesterase 1	CES1
P23246-2;P23246	P23246-2;P23246	Splicing factor, proline- and glutamine-rich	SFPQ
P23284	P23284	Peptidyl-prolyl cis-trans isomerase B	PPIB
P23297;Q5T7Y6	P23297;Q5T7Y6	Protein S100-A1	S100A1
P23434	P23434	Glycine cleavage system H protein, mitochondrial	GCSH
P23634-5;P23634-4;P23634-3;P23634-2;P23634-7;P23634-6;P23634-8;P23634;P20020-5;P20020-2;P20020-6;P20020-3;P20020-4;P20020;E7ERY9;H0YDG5;H7BZS8;H7BY13	P23634-5;P23634-4;P23634-3;P23634-2;P23634-7;P23634-6;P23634-8;P23634;P20020-5;P20020-2;P20020-6;P20020-3;P20020-4;P20020	Plasma membrane calcium-transporting ATPase 4;Plasma membrane calcium-transporting ATPase 1	ATP2B4;ATP2B1
P23942	P23942	Peripherin-2	PRPH2
P24534;F8WF65;F2Z2G2;C9JZW3	P24534	Elongation factor 1-beta	EEF1B2
P24539;Q5QNZ2	P24539;Q5QNZ2	ATP synthase subunit b, mitochondrial	ATP5F1
P25705;P25705-2;K7ENP3;K7EK77;K7ERX7;K7EJP1;K7EQH4;K7ENJ4;K7ESA0	P25705;P25705-2;K7ENP3;K7EK77	ATP synthase subunit alpha, mitochondrial;ATP synthase subunit alpha	ATP5A1
P25787;C9JCK5;H3BT36;Q6MZI6	P25787;C9JCK5	Proteasome subunit alpha type-2	PSMA2
P26038;V9GZ54;E7EQR4;P15311	P26038	Moesin	MSN
P26583;D6R9A6	P26583;D6R9A6	High mobility group protein B2	HMGB2
P26998;B1AHR5	P26998	Beta-crystallin B3;Beta-crystallin B3, N-terminally processed	CRYBB3
P27348;E9PG15	P27348;E9PG15	14-3-3 protein theta	YWHAQ
P27797;K7EJB9;K7EL50	P27797;K7EJB9	Calreticulin	CALR
P29508-2;P29508	P29508-2;P29508	Serpin B3	SERPINB3
P29762;B5MCB5	P29762;B5MCB5	Cellular retinoic acid-binding protein 1	CRABP1
P30040;F8VY02;P30040-2	P30040;F8VY02	Endoplasmic reticulum resident protein 29	ERP29
P30041	P30041	Peroxiredoxin-6	PRDX6
P30044-2;P30044;P30044-3;P30044-4	P30044-2;P30044;P30044-3	Peroxiredoxin-5, mitochondrial	PRDX5
P30050;P30050-2	P30050	60S ribosomal protein L12	RPL12
P30084	P30084	Enoyl-CoA hydratase, mitochondrial	ECHS1
P30086	P30086	Phosphatidylethanolamine-binding protein 1;Hippocampal cholinergic neurostimulating peptide	PEBP1
P31150;G5E9U5;Q5SX91	P31150	Rab GDP dissociation inhibitor alpha	GDI1
P31930	P31930	Cytochrome b-c1 complex subunit 1, mitochondrial	UQCRC1
P31946-2;P31946	P31946-2;P31946	14-3-3 protein beta/alpha;14-3-3 protein beta/alpha, N-terminally processed	YWHAB
P31947-2;P31947	P31947-2;P31947	14-3-3 protein sigma	SFN
P32119;A6NIW5;P32119-2	P32119;A6NIW5	Peroxiredoxin-2	PRDX2
P35232;C9JW96;B4DY47;C9JZ20;E7ESE2;E9PCW0;D6RBK0	P35232;C9JW96;B4DY47;C9JZ20;E7ESE2;E9PCW0	Prohibitin	PHB
P35237	P35237	Serpin B6	SERPINB6
P35241-4;P35241;P35241-5;H0YE16;P35241-2	P35241-4;P35241;P35241-5	Radixin	RDX
P35243	P35243	Recoverin	RCVRN
P35573-2;P35573-3;P35573	P35573-2;P35573-3;P35573	Glycogen debranching enzyme;4-alpha-glucanotransferase;Amylo-alpha-1,6-glucosidase	AGL
P35613-3;P35613-4;P35613-2;P35613;R4GMX5;I3L192;R4GN83	P35613-3;P35613-4;P35613-2;P35613	Basigin	BSG
P35749-4;P35749-3;P35749;P35749-2;P35579-2;P35579;M0QY43;Q7Z406-5	P35749-4;P35749-3;P35749;P35749-2;P35579-2;P35579	Myosin-11;Myosin-9	MYH11;MYH9
P35908;CON__P35908;H0YID6;F5H8K9;P19013;CON__Q6NXH9;CON__Q6IFZ6;Q7Z794;CON__Q7Z794;CON__P19013	P35908;CON__P35908	Keratin, type II cytoskeletal 2 epidermal	KRT2
P36405	P36405	ADP-ribosylation factor-like protein 3	ARL3
P36543;P36543-3;P36543-2;C9J8H1;Q96A05	P36543;P36543-3;P36543-2	V-type proton ATPase subunit E 1	ATP6V1E1
P36575-2;P36575	P36575-2;P36575	Arrestin-C	ARR3
P36957;Q86SW4;B7Z5W8;H0YJF9;G3V5M3;G3V3F0	P36957;Q86SW4;B7Z5W8	Dihydrolipoyllysine-residue succinyltransferase component of 2-oxoglutarate dehydrogenase complex, mitochondrial	DLST
P37108;H0YLA2	P37108;H0YLA2	Signal recognition particle 14 kDa protein	SRP14
P37235;E9PC71;H7BZC1	P37235;E9PC71	Hippocalcin-like protein 1	HPCAL1
P37802	P37802	Transgelin-2	TAGLN2
P37837;F2Z393	P37837;F2Z393	Transaldolase	TALDO1
P38646;H0Y8S0;H0YBG6	P38646	Stress-70 protein, mitochondrial	HSPA9
P39019;M0R2L9;M0QXK4;M0QYF7;M0R140	P39019;M0R2L9;M0QXK4;M0QYF7;M0R140	40S ribosomal protein S19	RPS19
P40926;G3XAL0;E9PDB2	P40926;G3XAL0;E9PDB2	Malate dehydrogenase, mitochondrial;Malate dehydrogenase	MDH2
P40939;B4DYP2	P40939;B4DYP2	Trifunctional enzyme subunit alpha, mitochondrial;Long-chain enoyl-CoA hydratase;Long chain 3-hydroxyacyl-CoA dehydrogenase	HADHA
P43003-2;P43003;E7EUS7;E7EUV6;M0QY32;M0R106;Q8N753;M0R063;P48664	P43003-2;P43003	Excitatory amino acid transporter 1	SLC1A3
P43121;P43121-2	P43121;P43121-2	Cell surface glycoprotein MUC18	MCAM
P43320	P43320	Beta-crystallin B2	CRYBB2
P46821;D6RA40;D6RA32;P78559;P78559-2;J3KPX8;E9PGC8	P46821;D6RA40;D6RA32	Microtubule-associated protein 1B;MAP1B heavy chain;MAP1 light chain LC1	MAP1B
P47755;C9JUG7;P47755-2;F8W9N7;P52907	P47755;C9JUG7;P47755-2;F8W9N7	F-actin-capping protein subunit alpha-2	CAPZA2
P47804;P47804-2	P47804;P47804-2	RPE-retinal G protein-coupled receptor	RGR
P47985;P0C7P4	P47985;P0C7P4	Cytochrome b-c1 complex subunit Rieske, mitochondrial;Cytochrome b-c1 complex subunit 11;Putative cytochrome b-c1 complex subunit Rieske-like protein 1	UQCRFS1;UQCRFS1P1
P48047;H7C0C1;H7C086;H7C068	P48047;H7C0C1	ATP synthase subunit O, mitochondrial	ATP5O
P48163;B4DZ70	P48163;B4DZ70	NADP-dependent malic enzyme;Malic enzyme	ME1
P48637;B7Z514;P48637-2	P48637;B7Z514;P48637-2	Glutathione synthetase	GSS
P49411	P49411	Elongation factor Tu, mitochondrial	TUFM
P49419-3;P49419-2;P49419	P49419-3;P49419-2;P49419	Alpha-aminoadipic semialdehyde dehydrogenase	ALDH7A1
P49720;J3QKR3	P49720;J3QKR3	Proteasome subunit beta type-3	PSMB3
P49755;G3V2K7	P49755;G3V2K7	Transmembrane emp24 domain-containing protein 10	TMED10
P51148;P51148-2;F8VVK3;K7ENY4;K7ERI8;K7ERQ8	P51148;P51148-2;F8VVK3;K7ENY4;K7ERI8;K7ERQ8	Ras-related protein Rab-5C	RAB5C
P51149;C9J8S3;C9J592;C9J4S4;C9IZZ0;C9J4V0	P51149;C9J8S3;C9J592	Ras-related protein Rab-7a	RAB7A
P51608;P51608-2;B5MCB4	P51608;P51608-2;B5MCB4	Methyl-CpG-binding protein 2	MECP2
P51991-2;P51991	P51991-2;P51991	Heterogeneous nuclear ribonucleoprotein A3	HNRNPA3
P52272-2;P52272;M0R019;M0R0N3;M0R2T0;M0R0Y6;M0QYQ7;M0QY96;M0R2I7	P52272-2;P52272;M0R019;M0R0N3;M0R2T0	Heterogeneous nuclear ribonucleoprotein M	HNRNPM
P53672;C9JDH2	P53672	Beta-crystallin A2	CRYBA2
P53673	P53673	Beta-crystallin A4	CRYBA4
P53674	P53674	Beta-crystallin B1	CRYBB1
P53999	P53999	Activated RNA polymerase II transcriptional coactivator p15	SUB1
P54707;P54707-2;REV__Q15772-1;REV__Q15772	P54707;P54707-2	Potassium-transporting ATPase alpha chain 2	ATP12A
P55072	P55072	Transitional endoplasmic reticulum ATPase	VCP
P55795	P55795	Heterogeneous nuclear ribonucleoprotein H2	HNRNPH2
P55809	P55809	Succinyl-CoA:3-ketoacid coenzyme A transferase 1, mitochondrial	OXCT1
P56385	P56385	ATP synthase subunit e, mitochondrial	ATP5I
P60174-1;P60174;P60174-4;U3KPZ0;U3KQF3;U3KPS5	P60174-1;P60174;P60174-4;U3KPZ0	Triosephosphate isomerase	TPI1
P60880;P60880-2	P60880;P60880-2	Synaptosomal-associated protein 25	SNAP25
P60903	P60903	Protein S100-A10	S100A10
P61019;P61019-2;E9PKL7;H7C125;E9PE37;Q6PIK3;H0YD31	P61019;P61019-2;E9PKL7	Ras-related protein Rab-2A	RAB2A
P61020;F8VUA5;P61020-2	P61020;F8VUA5;P61020-2	Ras-related protein Rab-5B	RAB5B
P61026;H0YLJ8;H0YL94;P51153;P59190-2;P59190	P61026	Ras-related protein Rab-10	RAB10
P61106	P61106	Ras-related protein Rab-14	RAB14
P84077;P61204;F5H423;F5H0C7;B7ZB63;C9J1Z8;P84085;H0YGG7;C9JPM4;C9JAK5;P18085	P84077;P61204;F5H423;F5H0C7;B7ZB63;C9J1Z8;P84085	ADP-ribosylation factor 1;ADP-ribosylation factor 3;ADP-ribosylation factor 5	ARF1;ARF3;ARF5
P61224-2;P61224-3;P62834;P61224;F8WBC0;F5H4H0;F5GYH7;F5H077;F5GWU8;F5H491;F5H0B7;F5H500;F5H6R7;F5H004;F5GYB5;F5GX62;P61224-4;E7ESV4;F5H7Y6;A6NIZ1;F5H823;B7ZB78;F5GZG1	P61224-2;P61224-3;P62834;P61224;F8WBC0;F5H4H0;F5GYH7;F5H077;F5GWU8;F5H491;F5H0B7;F5H500;F5H6R7;F5H004;F5GYB5;F5GX62;P61224-4;E7ESV4;F5H7Y6;A6NIZ1	Ras-related protein Rap-1A;Ras-related protein Rap-1b;Ras-related protein Rap-1b-like protein	RAP1A;RAP1B
P61601;E5RIZ1;E5RGA9;E5RHC8;E5RIG4;E5RIA5;E5RK89;E5RFL9;E5RJT1;E5RJJ6;E5RGZ0;E5RI95;E5RHE8;E5RI78	P61601;E5RIZ1;E5RGA9;E5RHC8;E5RIG4;E5RIA5	Neurocalcin-delta	NCALD
P61604;B8ZZ54;B8ZZL8;S4R3N1	P61604;B8ZZ54;B8ZZL8	10 kDa heat shock protein, mitochondrial	HSPE1
P61764;P61764-2	P61764;P61764-2	Syntaxin-binding protein 1	STXBP1
P61978-3;P61978;P61978-2;Q5T6W5;Q5T6W2;S4R359;Q5T6W1;S4R457	P61978-3;P61978;P61978-2;Q5T6W5;Q5T6W2	Heterogeneous nuclear ribonucleoprotein K	HNRNPK
P61981	P61981	14-3-3 protein gamma;14-3-3 protein gamma, N-terminally processed	YWHAG
Q5JR95;P62241	Q5JR95;P62241	40S ribosomal protein S8	RPS8
P62258;P62258-2;K7EM20;B4DJF2;I3L3T1;I3L0W5;K7EIT4	P62258;P62258-2;K7EM20	14-3-3 protein epsilon	YWHAE
P62304	P62304	Small nuclear ribonucleoprotein E	SNRPE
P62805	P62805	Histone H4	HIST1H4A
P62820;B7Z8M7;E7END7;P62820-3;E7ETK2;P62820-2;H0YMN7;H0YNE9;F5GY21;Q92930;P61006;B4DEK7	P62820;B7Z8M7;E7END7;P62820-3;E7ETK2;P62820-2	Ras-related protein Rab-1A	RAB1A
P62854	P62854	40S ribosomal protein S26	RPS26
P62857	P62857	40S ribosomal protein S28	RPS28
P62873;B1AKQ8;F6X3N5;F6UT28	P62873;B1AKQ8;F6X3N5;F6UT28	Guanine nucleotide-binding protein G(I)/G(S)/G(T) subunit beta-1	GNB1
P62879;C9JZN1;C9JIS1;C9JXA5;E7EP32;Q9HAV0;C9JD14;F5H8J8;F5H100;F5H0S8;E9PCP0;P16520;B3KPU1	P62879;C9JZN1;C9JIS1;C9JXA5;E7EP32;Q9HAV0	Guanine nucleotide-binding protein G(I)/G(S)/G(T) subunit beta-2;Guanine nucleotide-binding protein subunit beta-4	GNB2;GNB4
Q5VVC9;Q5VVC8;P62913-2;P62913	Q5VVC9;Q5VVC8;P62913-2;P62913	60S ribosomal protein L11	RPL11
P62937;Q567Q0;F8WE65;C9J5S7;E5RIZ5;Q9Y536;F5H284;A2BFH1	P62937;Q567Q0;F8WE65;C9J5S7	Peptidyl-prolyl cis-trans isomerase A;Peptidyl-prolyl cis-trans isomerase	PPIA
P62995-3;P62995;H7BXF3	P62995-3;P62995;H7BXF3	Transformer-2 protein homolog beta	TRA2B
P63092-3;P63092-2;P63092;P63092-4;Q5JWF2-2;Q5JWF2;S4R3E3	P63092-3;P63092-2;P63092;P63092-4;Q5JWF2-2;Q5JWF2	Guanine nucleotide-binding protein G(s) subunit alpha isoforms short;Guanine nucleotide-binding protein G(s) subunit alpha isoforms XLas	GNAS
P63096;P63096-2;C9JPP4;C9JL77	P63096;P63096-2;C9JPP4	Guanine nucleotide-binding protein G(i) subunit alpha-1	GNAI1
P63104;B0AZS6;P63104-2;E7EX29;B7Z2E6;H0YB80;E7ESK7;E5RGE1;E5RIR4;E9PD24;E7EVZ2;Q4VY20;Q4VY19	P63104;B0AZS6;P63104-2;E7EX29;B7Z2E6;H0YB80	14-3-3 protein zeta/delta	YWHAZ
P63211;C9JGI9;P61952	P63211;C9JGI9	Guanine nucleotide-binding protein G(T) subunit gamma-T1;Guanine nucleotide-binding protein subunit gamma	GNGT1
P68133;P68032;Q5T8M8;A6NL76;P63267;P62736;C9JFL5;F6UVQ4;F6QUT6	P68133;P68032;Q5T8M8;A6NL76;P63267;P62736;C9JFL5;F6UVQ4;F6QUT6	Actin, alpha skeletal muscle;Actin, alpha cardiac muscle 1;Actin, gamma-enteric smooth muscle;Actin, aortic smooth muscle	ACTA1;ACTC1;ACTG2;ACTA2
Q5VTE0;P68104;Q05639;A6PW80;Q5JR01	Q5VTE0;P68104;Q05639	Putative elongation factor 1-alpha-like 3;Elongation factor 1-alpha 1;Elongation factor 1-alpha 2	EEF1A1P5;EEF1A1;EEF1A2
P68371;Q3ZCM7;M0R2D3;M0QYM7	P68371	Tubulin beta-4B chain	TUBB4B
P68402-3;P68402-2;P68402-4;P68402	P68402-3;P68402-2;P68402-4;P68402	Platelet-activating factor acetylhydrolase IB subunit beta	PAFAH1B2
P68871;F8W6P5;P02042;E9PEW8;E9PFT6;C9JRG0;A8MUF7;E9PBW4;CON__P02070;P69892;P69891;P02100;CON__Q3SX09	P68871;F8W6P5;P02042	Hemoglobin subunit beta;LVV-hemorphin-7;Hemoglobin subunit delta	HBB;HBD
P69905;G3V1N2;CON__P01966;P02008	P69905;G3V1N2	Hemoglobin subunit alpha	HBA1;HBA2
P80723;P80723-2	P80723;P80723-2	Brain acid soluble protein 1	BASP1
P84157-2;P84157-3;P84157;Q6ZR64	P84157-2;P84157-3;P84157;Q6ZR64	Matrix-remodeling-associated protein 7	MXRA7
P98179	P98179	Putative RNA-binding protein 3	RBM3
Q00325-2;Q00325;F8VVM2;F8VZL5;F8VWR4;F8VWQ0	Q00325-2;Q00325;F8VVM2	Phosphate carrier protein, mitochondrial	SLC25A3
Q00577	Q00577	Transcriptional activator protein Pur-alpha	PURA
Q00610-2;Q00610;J3KS13;P53675-2;P53675;J3KR87;J3KSQ2;K7EJJ5;J3QL20;J3KRF5;F5H5N6	Q00610-2;Q00610	Clathrin heavy chain 1	CLTC
Q00796;H0YLA4;B7Z3A6;H0YKB3	Q00796;H0YLA4	Sorbitol dehydrogenase	SORD
Q00839-2;Q00839;Q5RI18	Q00839-2;Q00839	Heterogeneous nuclear ribonucleoprotein U	HNRNPU
Q01082-3;Q01082-2;Q01082;F8W6C1	Q01082-3;Q01082-2;Q01082	Spectrin beta chain, non-erythrocytic 1	SPTBN1
Q01105-3;Q01105-4;Q01105-2;Q01105	Q01105-3;Q01105-4;Q01105-2;Q01105	Protein SET	SET
Q01813;Q01813-2;B1APP6;V9GY25;H0Y3Y3;B1APP8;Q5VSR5;H0Y757;V9GYV7	Q01813;Q01813-2	6-phosphofructokinase type C	PFKP
Q02978;I3L1P8;Q02978-2	Q02978;I3L1P8;Q02978-2	Mitochondrial 2-oxoglutarate/malate carrier protein	SLC25A11
Q03252;J9JID7	Q03252;J9JID7	Lamin-B2	LMNB2
Q03395	Q03395	Rod outer segment membrane protein 1	ROM1
Q04760-2;Q04760	Q04760-2;Q04760	Lactoylglutathione lyase	GLO1
Q04837;C9K0U8;E7EUY5	Q04837;C9K0U8;E7EUY5	Single-stranded DNA-binding protein, mitochondrial	SSBP1
Q04917;A2IDB2	Q04917;A2IDB2	14-3-3 protein eta	YWHAH
Q06830	Q06830	Peroxiredoxin-1	PRDX1
Q07021;I3L3Q7;I3L3B0	Q07021;I3L3Q7;I3L3B0	Complement component 1 Q subcomponent-binding protein, mitochondrial	C1QBP
Q08211;Q08211-2	Q08211	ATP-dependent RNA helicase A	DHX9
Q12765;Q12765-2;B8ZZP4;C9J7U9;C9K052;Q12765-3;B4DIV7	Q12765;Q12765-2;B8ZZP4;C9J7U9;C9K052;Q12765-3	Secernin-1	SCRN1
Q12797-10;Q12797;E5RHJ2;E5RHK2;G3XAN5;E5RG29;Q12797-7;Q12797-4;Q12797-3;Q12797-9;Q12797-6;Q12797-5;Q12797-8;Q12797-2;E5RG56	Q12797-10;Q12797;E5RHJ2;E5RHK2;G3XAN5;E5RG29;Q12797-7;Q12797-4;Q12797-3;Q12797-9;Q12797-6;Q12797-5;Q12797-8;Q12797-2;E5RG56	Aspartyl/asparaginyl beta-hydroxylase	ASPH
Q12905	Q12905	Interleukin enhancer-binding factor 2	ILF2
Q12934;F5H0G1;Q12934-2	Q12934;F5H0G1;Q12934-2	Filensin	BFSP1
Q13151	Q13151	Heterogeneous nuclear ribonucleoprotein A0	HNRNPA0
Q13185;C9JMM0;B8ZZ43;S4R2Y4	Q13185;C9JMM0;B8ZZ43;S4R2Y4	Chromobox protein homolog 3	CBX3
Q13509;A8K854;G3V2A3;G3V542	Q13509;A8K854	Tubulin beta-3 chain	TUBB3
Q13515	Q13515	Phakinin	BFSP2
Q5JXI0;Q5JXH9;Q13642-3;Q5JXH8;Q5JXH7;Q5JXI3;Q5JXI2;Q5JXI8;Q13642-1;Q13642-5;Q13642-4;Q13642	Q5JXI0;Q5JXH9;Q13642-3;Q5JXH8;Q5JXH7;Q5JXI3;Q5JXI2;Q5JXI8;Q13642-1;Q13642-5;Q13642-4;Q13642	Four and a half LIM domains protein 1	FHL1
Q13885	Q13885	Tubulin beta-2A chain	TUBB2A
Q14055	Q14055	Collagen alpha-2(IX) chain	COL9A2
Q14195;Q14195-2;F5GWI3;H0YBT4;D6RF19	Q14195;Q14195-2;F5GWI3;H0YBT4	Dihydropyrimidinase-related protein 3	DPYSL3
Q14204	Q14204	Cytoplasmic dynein 1 heavy chain 1	DYNC1H1
Q14CX7-2;Q14CX7	Q14CX7-2;Q14CX7	N-alpha-acetyltransferase 25, NatB auxiliary subunit	NAA25
Q5SQT6;Q15181	Q5SQT6;Q15181	Inorganic pyrophosphatase	PPA1
Q15223-3;Q15223-2;Q15223	Q15223-3;Q15223-2;Q15223	Poliovirus receptor-related protein 1	PVRL1
Q15365	Q15365	Poly(rC)-binding protein 1	PCBP1
Q15393;Q15393-3	Q15393	Splicing factor 3B subunit 3	SF3B3
Q15907;B4DMK0;P62491-2;J3KQP6;H3BMH2;H3BSC1;P62491;B4DQU5;M0R2D0;P57735	Q15907;B4DMK0;P62491-2;J3KQP6;H3BMH2;H3BSC1;P62491	Ras-related protein Rab-11B;Ras-related protein Rab-11A	RAB11B;RAB11A
Q16352	Q16352	Alpha-internexin	INA
Q16378	Q16378	Proline-rich protein 4	PRR4
Q16555;Q16555-2;E5RFU4	Q16555;Q16555-2	Dihydropyrimidinase-related protein 2	DPYSL2
Q16720-8;Q16720-7;Q16720-6;Q16720-3;Q16720-5;Q16720-2;Q16720-4;Q16720	Q16720-8;Q16720-7;Q16720-6;Q16720-3;Q16720-5;Q16720-2;Q16720-4;Q16720	Plasma membrane calcium-transporting ATPase 3	ATP2B3
Q16795;H3BRM9;F5H0J3	Q16795	NADH dehydrogenase [ubiquinone] 1 alpha subcomplex subunit 9, mitochondrial	NDUFA9
Q16799-3;A8MT72;Q16799-2;Q16799	Q16799-3;A8MT72;Q16799-2;Q16799	Reticulon-1	RTN1
Q17R60	Q17R60	Interphotoreceptor matrix proteoglycan 1	IMPG1
Q4VY13;Q4VY12	Q4VY13;Q4VY12	Phosphatase and and actin regulator 1	PHACTR1
Q53GQ0;E9PI21;Q96EA9	Q53GQ0	Estradiol 17-beta-dehydrogenase 12	HSD17B12
Q562R1	Q562R1	Beta-actin-like protein 2	ACTBL2
Q5QPM2;Q5QPM0;Q5QPM1;Q5QPL9;Q9UKM9-2;Q9UKM9	Q5QPM2;Q5QPM0;Q5QPM1;Q5QPL9;Q9UKM9-2;Q9UKM9	RNA-binding protein Raly	RALY
Q5RHP9-3;Q5RHP9	Q5RHP9-3;Q5RHP9	Uncharacterized protein C1orf173	C1orf173
Q5SSJ5;Q5SSJ5-3;Q5SSJ5-2;B0QZK4;Q5SWC8;B0QZK9;B0QZK8;Q5SSJ5-5	Q5SSJ5;Q5SSJ5-3;Q5SSJ5-2;B0QZK4;Q5SWC8	Heterochromatin protein 1-binding protein 3	HP1BP3
Q5TEC6	Q5TEC6	Histone H3	HIST2H3PS2
Q6DRA6;Q6DN03	Q6DRA6;Q6DN03	Putative histone H2B type 2-D;Putative histone H2B type 2-C	HIST2H2BD;HIST2H2BC
Q71U36-2;Q71U36;Q13748;Q13748-2;F8VQQ4;Q6PEY2	Q71U36-2;Q71U36;Q13748;Q13748-2;F8VQQ4;Q6PEY2	Tubulin alpha-1A chain;Tubulin alpha-3C/D chain;Tubulin alpha-3E chain	TUBA1A;TUBA3C;TUBA3E
V9GY53;Q7Z5P9-2;Q7Z5P9	V9GY53;Q7Z5P9-2;Q7Z5P9	Mucin-19	MUC19
Q8IWA5-3;Q8IWA5;Q8IWA5-2	Q8IWA5-3;Q8IWA5;Q8IWA5-2	Choline transporter-like protein 2	SLC44A2
Q8N126-3;Q8N126;Q8N126-2	Q8N126-3;Q8N126;Q8N126-2	Cell adhesion molecule 3	CADM3
Q8N3J6-2;Q8N3J6;Q8N3J6-3	Q8N3J6-2;Q8N3J6;Q8N3J6-3	Cell adhesion molecule 2	CADM2
Q8N5K1;I3L1N9;D6RCF4	Q8N5K1;I3L1N9;D6RCF4	CDGSH iron-sulfur domain-containing protein 2	CISD2
Q8N6Y2-2;Q8N6Y2	Q8N6Y2-2;Q8N6Y2	Leucine-rich repeat-containing protein 17	LRRC17
Q8NDC0	Q8NDC0	MAPK-interacting and spindle-stabilizing protein-like	MAPK1IP1L
Q8TC12;G3V2G6;G3V234;Q8TC12-3;Q8TC12-2;H0YJ10;H0YIZ8;H0YJ46	Q8TC12;G3V2G6;G3V234;Q8TC12-3;Q8TC12-2	Retinol dehydrogenase 11	RDH11
Q8TF66;Q8TF66-2	Q8TF66;Q8TF66-2	Leucine-rich repeat-containing protein 15	LRRC15
Q92522	Q92522	Histone H1x	H1FX
Q96A08	Q96A08	Histone H2B type 1-A	HIST1H2BA
Q96FJ2;P63167	Q96FJ2;P63167	Dynein light chain 2, cytoplasmic;Dynein light chain 1, cytoplasmic	DYNLL2;DYNLL1
Q96IX5	Q96IX5	Up-regulated during skeletal muscle growth protein 5	USMG5
Q96KP4;Q96KP4-2;J3QQN6;J3QR27;J3QLU1;J3QKQ0;J3QRD0;J3QL02;J3KSV5;J3QKT2;J3KSS4;J3KRD5;J3QRP4;J3QRA8	Q96KP4;Q96KP4-2	Cytosolic non-specific dipeptidase	CNDP2
Q96PX8	Q96PX8	SLIT and NTRK-like protein 1	SLITRK1
Q99497;K7ELW0;K7EN27	Q99497;K7ELW0;K7EN27	Protein DJ-1	PARK7
Q99584	Q99584	Protein S100-A13	S100A13
Q99653;H0YLY7;H0YKE7;F5GX29;H0YNG9	Q99653;H0YLY7;H0YKE7;F5GX29;H0YNG9	Calcineurin B homologous protein 1	CHP1
Q99714;Q99714-2;Q5H928	Q99714;Q99714-2;Q5H928	3-hydroxyacyl-CoA dehydrogenase type-2	HSD17B10
Q9BPW8;F8WCR5;H7C2U6	Q9BPW8;F8WCR5;H7C2U6	Protein NipSnap homolog 1	NIPSNAP1
Q9BRX8-2;Q9BRX8	Q9BRX8-2;Q9BRX8	Redox-regulatory protein FAM213A	FAM213A
Q9BUF5;K7ESM5;K7ES63	Q9BUF5;K7ESM5	Tubulin beta-6 chain	TUBB6
Q9BVA1	Q9BVA1	Tubulin beta-2B chain	TUBB2B
Q9BVC6	Q9BVC6	Transmembrane protein 109	TMEM109
Q9BX68	Q9BX68	Histidine triad nucleotide-binding protein 2, mitochondrial	HINT2
Q9BY67;F5H125;Q9BY67-2;Q9BY67-5;Q9BY67-4;Q9BY67-3;F5H0H5;F5H8J9;H0YG94	Q9BY67;F5H125;Q9BY67-2;Q9BY67-5;Q9BY67-4;Q9BY67-3	Cell adhesion molecule 1	CADM1
Q9BZV3	Q9BZV3	Interphotoreceptor matrix proteoglycan 2	IMPG2
Q9H0U4;E9PLD0;Q92928	Q9H0U4;E9PLD0;Q92928	Ras-related protein Rab-1B;Putative Ras-related protein Rab-1C	RAB1B;RAB1C
Q9H3Z4-2;Q9H3Z4	Q9H3Z4-2;Q9H3Z4	DnaJ homolog subfamily C member 5	DNAJC5
Q9H9B4;D6RDG7;S4R2X2;D6RFI0;D6RAE9	Q9H9B4;D6RDG7;S4R2X2;D6RFI0	Sideroflexin-1	SFXN1
Q9NP72;Q9NP72-2;Q5W0J0;Q9NP72-3;H0Y6T8	Q9NP72;Q9NP72-2;Q5W0J0	Ras-related protein Rab-18	RAB18
Q9NS69	Q9NS69	Mitochondrial import receptor subunit TOM22 homolog	TOMM22
Q9NY65-2;C9K0S6	Q9NY65-2	Tubulin alpha-8 chain	TUBA8;TUBAL2
Q9NZ45	Q9NZ45	CDGSH iron-sulfur domain-containing protein 1	CISD1
Q9NZN1	Q9NZN1	Interleukin-1 receptor accessory protein-like 1	IL1RAPL1
Q9P035;H3BPZ1;H3BS72;B4DRF4	Q9P035;H3BPZ1;H3BS72	Very-long-chain (3R)-3-hydroxyacyl-[acyl-carrier protein] dehydratase 3	PTPLAD1
Q9P0S9	Q9P0S9	Transmembrane protein 14C	TMEM14C
Q9P0W8-2;Q9P0W8;G3V3D2;G3V5V8;G3V5H6;G3V2V4;G3V287;G3V4A9;G3V2E1;Q9P0W8-3	Q9P0W8-2;Q9P0W8;G3V3D2;G3V5V8;G3V5H6;G3V2V4;G3V287;G3V4A9;G3V2E1;Q9P0W8-3	Spermatogenesis-associated protein 7	SPATA7
Q9UBM4;Q5T2G3	Q9UBM4	Opticin	OPTC
Q9UDW1	Q9UDW1	Cytochrome b-c1 complex subunit 9	UQCR10
Q9UFN0;Q9BS92	Q9UFN0	Protein NipSnap homolog 3A	NIPSNAP3A
Q9UHG3;B7Z3Y2;B7Z9P8;F8W8W4;C9K055;C9JM55;C9JGT6	Q9UHG3;B7Z3Y2;B7Z9P8;F8W8W4	Prenylcysteine oxidase 1	PCYOX1
Q9UI09;F8VXI1;Q9UI09-2;F8VRD8;H0YID5	Q9UI09;F8VXI1;Q9UI09-2;F8VRD8	NADH dehydrogenase [ubiquinone] 1 alpha subcomplex subunit 12	NDUFA12
Q9UIJ7-2;Q9UIJ7;Q9UIJ7-3	Q9UIJ7-2;Q9UIJ7;Q9UIJ7-3	GTP:AMP phosphotransferase AK3, mitochondrial	AK3
Q9UJS0;Q9UJS0-2;F5GX33;R4GN64	Q9UJS0;Q9UJS0-2;F5GX33	Calcium-binding mitochondrial carrier protein Aralar2	SLC25A13
Q9UMX5	Q9UMX5	Neudesin	NENF
Q9Y224;G3V4C6;H0YJB9;G3V4E7	Q9Y224;G3V4C6;H0YJB9	UPF0568 protein C14orf166	C14orf166
Q9Y230;M0QXZ7;M0R0Z0;M0R0Y3;B3KQ59	Q9Y230;M0QXZ7;M0R0Z0;M0R0Y3;B3KQ59	RuvB-like 2	RUVBL2
Q9Y265;H7C4G5;E7ETR0;Q9Y265-2	Q9Y265;H7C4G5;E7ETR0;Q9Y265-2	RuvB-like 1	RUVBL1
Q9Y281-3;Q9Y281	Q9Y281-3;Q9Y281	Cofilin-2	CFL2
Q9Y2J8;B4DIU3;Q96DA7	Q9Y2J8;B4DIU3;Q96DA7	Protein-arginine deiminase type-2	PADI2
Q9Y333	Q9Y333	U6 snRNA-associated Sm-like protein LSm2	LSM2
Q9Y3B4	Q9Y3B4	Pre-mRNA branch site protein p14	SF3B14
Q9Y3E1;H3BTV7;H3BPQ6;M0R0J3;H3BPM9;Q7Z4V5-2;Q7Z4V5;K7EQZ6;Q7Z4V5-3	Q9Y3E1;H3BTV7	Hepatoma-derived growth factor-related protein 3	HDGFRP3
Q9Y5U9	Q9Y5U9	Immediate early response 3-interacting protein 1	IER3IP1
Q9Y6G1	Q9Y6G1	Transmembrane protein 14A	TMEM14A
